# Supplementary material for: Chirally locked and dynamic bis-perylene diimide macrocycles with multiple sources of chirality
Source: Commun Chem. 2026 Jan 23;9:102. doi: 10.1038/s42004-026-01904-z (PMC12932710; doi:10.1038/s42004-026-01904-z)
Supplement: Supplementary file 4 — Supplementary Data 1 [file 42004_2026_1904_MOESM4_ESM.txt]

194
	Energy: -3261863.8379569
H          0.19235       -5.59470       -1.52343
H          1.72740       -7.27000       -2.46935
H          3.07487       -6.72593       -4.46963
H          2.84944       -4.50337       -5.53100
H          1.32637       -2.82660       -4.57092
H          0.76477        4.72945       -0.95612
H         -0.88107        6.49427       -1.44756
H         -2.53947        6.16981       -3.25365
H         -2.50882        4.08654       -4.58522
H         -0.87390        2.32059       -4.07613
H          4.64792       -2.50391       -1.59121
H          2.33700       -3.27625       -1.55741
H         -1.89787       -4.45235       -2.73222
H         -3.71946        1.62241       -0.73511
H         -1.43620        2.41337       -0.99320
H          2.62202        3.77264       -2.36195
H          8.60821        1.61043        2.69848
H          7.53510        2.67887        3.62934
H         -8.84062        1.01542       -2.50316
H         -8.00412        1.70092       -3.91216
H         -0.44438        5.15415        1.14441
H          1.32000        6.75551        1.75517
H          2.93478        6.19668        3.54338
H          2.73976        4.03979        4.73861
H          0.98456        2.43734        4.11173
H         -1.40962       -3.19108        4.52016
H         -3.04489       -4.96808        5.01878
H         -3.57478       -6.67700        3.31318
H         -2.41742       -6.63027        1.12911
H         -0.77048       -4.85918        0.64508
H         -7.83741        3.64977        4.67904
H         -7.71027        1.99817        4.08364
H         -6.27965        3.02158        4.16946
H         -9.39841        3.96169        1.32271
H         -9.58701        4.30548        3.03385
H         -9.61705        2.63909        2.46252
H          7.10287       -1.79286        0.51407
H          7.52799       -2.23918        3.93763
H          5.97170       -1.44168        4.18864
H          6.01030       -3.44995        2.77163
H          3.78396        1.68917        0.84075
H          1.53215        2.60336        1.02295
H         -2.36883        4.27793        2.27916
H         -4.89602       -1.83828        1.85772
H         -2.67759       -2.78836        1.69512
H          1.53257       -4.33572        2.50720
H         -7.65358        1.70919        1.42527
H          5.45561       -3.65385       -0.01916
H          6.56406       -4.78196        0.74074
H          7.05442       -3.89785       -0.70463
H          8.98772       -2.24301        2.03090
H          9.08430       -3.30705        0.63812
H          8.50317       -3.93416        2.17345
H         -7.20717        4.50792        2.43050
H         -7.62432        4.12639        0.04284
H         -6.03199        3.45408       -0.27503
H          7.87806        4.09471       -3.26804
H          8.15124        3.24495       -4.78079
H          6.53726        3.30283       -4.07838
H         -6.46479       -2.48350       -3.45789
H         -7.92300       -3.10259       -2.67573
H         -6.38845       -4.73890       -1.47982
H         -6.73871       -1.89112       -0.56849
H          9.66208        0.82330       -2.43572
H          9.91661        1.78771       -3.88842
H          9.84189        2.57245       -2.32247
H          7.65580        0.84398       -1.32529
H          8.30142        3.43221       -1.00903
H          6.59083        3.49271       -0.59711
H          7.57172        1.09315       -3.71593
H         -5.71572       -5.33134        0.78592
H         -5.72637       -3.65082        1.28218
H         -4.51528       -4.22994        0.14319
H         -8.12338       -3.41586        0.64976
H         -8.13049       -5.12374        0.21810
H         -8.70746       -3.92912       -0.92856
C          0.77402       -5.35668       -2.40169
C          1.64247       -6.29833       -2.93321
C          2.39913       -5.99297       -4.05464
C          2.27601       -4.74262       -4.64757
C          1.41736       -3.79960       -4.11154
C          0.04938        4.59311       -1.75274
C         -0.88141        5.58309       -2.02765
C         -1.81135        5.40148       -3.04029
C         -1.79703        4.22863       -3.78559
C         -0.87568        3.23628       -3.50402
C          4.14228       -0.46286       -1.87813
C          3.84419       -1.79750       -1.70702
C          2.52902       -2.22891       -1.69880
C          0.66639       -4.09204       -2.97381
C         -0.27276       -3.09302       -2.43100
C         -1.62012       -3.46115       -2.41102
C         -2.60710       -2.58870       -2.02021
C         -2.26983       -1.27047       -1.68821
C         -3.27579       -0.37417       -1.30677
C         -2.94859        0.93818       -1.04395
C         -1.64845        1.38289       -1.20554
C          0.04698        3.40077       -2.47129
C          1.03532        2.34947       -2.17694
C          2.37676        2.73405       -2.20898
C          3.39911        1.82904       -2.06277
C          3.09937        0.46534       -1.95958
C          1.74891        0.04100       -1.92817
C          1.46904       -1.34984       -1.88885
C          0.09557       -1.79406       -2.04668
C         -0.92404       -0.84454       -1.78139
C         -0.63151        0.53686       -1.63047
C          0.70957        1.00626       -1.92821
C          5.53888       -0.02770       -1.91968
N          5.78529        1.35291       -1.88419
C          4.78699        2.30914       -2.03926
C         -4.65361       -0.82611       -1.14079
N         -4.93346       -2.16190       -1.44931
C         -4.01264       -3.01016       -2.05803
O          5.05187        3.49840       -2.14586
O          6.46429       -0.82311       -1.97555
O         -4.36913       -4.05264       -2.58706
O         -5.53777       -0.07839       -0.75195
C          6.77295        0.73074        3.37091
O          5.72733        0.82999        3.96594
C          7.58070        1.90461        2.86870
C          6.98811        2.49555        1.60416
O          5.95844        3.12368        1.56868
O         -6.11076       -0.16759       -3.83660
C         -7.12399       -0.07487       -3.18852
C         -7.87480        1.21657       -2.94756
O         -6.09475        2.76313       -2.45400
C         -7.07891        2.17344       -2.08047
C          0.25237        4.91186        1.93195
C          1.24960        5.81151        2.27525
C          2.15484        5.49864        3.27819
C          2.04813        4.28454        3.94609
C          1.05986        3.38314        3.59669
C         -1.62898       -3.94975        3.78350
C         -2.55276       -4.94476        4.05763
C         -2.84689       -5.90801        3.10147
C         -2.19702       -5.88218        1.87629
C         -1.26621       -4.89118        1.60386
C         -7.34360        3.01466        3.94661
C         -9.14569        3.61179        2.32148
O         -7.64041        2.29480       -0.86867
C          7.07191       -2.70917        1.09497
C          6.74780       -1.65533        3.46087
C          6.17274       -2.47554        2.31531
O          7.39313       -0.42210        3.08116
C          3.21171       -0.26630        1.44877
C          2.96615        1.05304        1.13391
C          1.68798        1.56644        1.25381
C          0.16056        3.67771        2.57104
C         -0.90105        2.72042        2.21976
C         -2.20598        3.21623        2.18467
C         -3.29230        2.38853        2.04854
C         -3.10193        0.99981        2.04282
C         -4.21915        0.15935        2.03356
C         -4.03469       -1.19718        1.91976
C         -2.76181       -1.73117        1.84257
C         -0.99082       -3.90611        2.54716
C          0.01078       -2.85945        2.25156
C          1.33416       -3.30132        2.27677
C          2.39239       -2.45667        2.04983
C          2.14106       -1.10815        1.77061
C          0.81556       -0.61081        1.82319
C          0.61954        0.78806        1.68686
C         -0.68183        1.35113        1.98428
C         -1.78888        0.46537        2.00339
C         -1.61801       -0.94578        1.94832
C         -0.27442       -1.50410        2.01692
C          4.58383       -0.76926        1.44168
N          4.79799       -2.04436        1.96709
C          3.76393       -2.95361        2.20690
C         -5.57878        0.70329        2.03194
N         -5.69587        2.07627        1.79051
C         -4.63029        2.96349        1.86793
O          3.99938       -4.09904        2.56623
O          5.51618       -0.09562        1.03453
O         -4.81311        4.16840        1.75264
O         -6.56483        0.00228        2.19142
C         -7.03532        2.59986        1.46417
C          6.49965       -3.82276        0.22773
C          8.49239       -3.06266        1.51778
C         -7.64030        3.51574        2.54150
C         -7.02921        3.21873        0.06918
C          7.59286        3.21724       -3.84628
C         -7.10873       -2.39395       -2.59088
C         -6.52906       -4.00324       -0.69227
C         -6.33711       -2.59723       -1.28915
O         -7.75554       -1.09806       -2.59356
C          9.41894        1.76672       -2.92130
O          7.79130        2.25809        0.55831
C          7.20825        1.73752       -1.74672
C          7.43851        2.83985       -0.72521
C          7.91391        1.92873       -3.10378
C         -5.55699       -4.31362        0.43590
C         -7.95752       -4.12032       -0.16498
