# Supplementary material for: Chirally locked and dynamic bis-perylene diimide macrocycles with multiple sources of chirality
Source: Commun Chem. 2026 Jan 23;9:102. doi: 10.1038/s42004-026-01904-z (PMC12932710; doi:10.1038/s42004-026-01904-z)
Supplement: Supplementary file 5 — Supplementary Data 2 [file 42004_2026_1904_MOESM5_ESM.txt]

194
	Energy: -3261874.7669928
C         -9.84788        2.60933        3.30099
C        -11.85885        2.24486        1.86011
C          4.20960        3.98294        3.08708
C          5.21626        1.61552        3.22426
C          4.30715        2.58068        2.46520
O          6.59276        1.75841        2.79989
C          5.58754        4.62649        3.18655
O         -9.17928        0.28385       -0.98739
C         -9.64522        1.28406        1.15615
C        -10.34757        2.44955        1.87223
C        -10.07639        1.18168       -0.29925
C          3.26815        4.88383        2.29852
C         -5.29152       -1.55463       -0.89184
C         -4.49321       -3.93119       -1.52445
C         11.80068       -2.79492       -2.56528
C          9.58475       -3.61310       -3.37415
C         -4.37966       -2.41667       -1.76710
O         -2.89827       -1.63290       -3.92439
O         -3.02302       -2.25169        0.58522
O          8.16050       -3.22214        0.05366
O          8.24282       -0.41725       -3.53458
C         -2.36391       -2.02196       -0.42001
N         -2.97606       -1.96880       -1.66676
C         -2.31013       -1.62695       -2.85430
C          7.59787       -0.96307       -2.65229
N          8.23126       -1.73633       -1.68146
C          7.55144       -2.50267       -0.72528
C          3.33291       -0.63751       -2.50421
C          1.89313       -0.82018       -2.58967
C          1.20114       -1.34972       -1.47009
C          1.89014       -1.79371       -0.31067
C          3.30972       -2.04710       -0.46846
C          4.01193       -1.39925       -1.51718
C          5.41880       -1.54113       -1.58404
C          6.14089       -0.83581       -2.55496
C          5.47838        0.01444       -3.40653
C          4.08859        0.14529       -3.38919
C          3.51931        1.17437       -4.27674
C          1.16920       -0.57975       -3.75448
C         -0.18706       -0.84780       -3.84499
C         -0.88858       -1.28951       -2.74218
C         -0.20560       -1.48476       -1.53514
C         -0.91442       -1.84283       -0.38275
C         -0.23715       -2.03236        0.79521
C          1.15821       -2.04275        0.86223
C          1.73765       -2.29257        2.19250
C          3.99911       -2.95459        0.32711
C          5.36694       -3.13324        0.21104
C          6.09182       -2.39467       -0.70075
O          9.77250       -0.00599        0.00162
C          9.70483       -1.77375       -1.64625
C         10.24545       -0.39570       -1.30933
C         10.36327       -2.39820       -2.88810
O         -6.61859       -1.49884       -1.46427
C         -5.92073       -4.41725       -1.74199
C         -3.53415       -4.71051       -2.41528
C          2.81383        2.24400       -3.73021
C          2.32529        3.25009       -4.54506
C          2.52507        3.19651       -5.91783
C          3.23735        2.14050       -6.46832
C          3.74309        1.14139       -5.65130
C          1.19343       -3.28046        3.01325
C          1.68065       -3.48942        4.29324
C          2.72008       -2.70999        4.77633
C          3.26850       -1.72318        3.96800
C          2.78252       -1.51646        2.69102
C         -6.87437       -0.54005       -2.36213
O         -6.09654        0.32395       -2.69134
C         -8.26441       -0.68296       -2.93108
C         -9.27358        0.26388       -2.32226
O        -10.07882        0.89536       -2.96135
O          6.26829        0.31265        1.09629
C          6.98531        1.03976        1.73902
C          8.46419        1.23164        1.50808
O          8.40657        1.58254       -0.85963
C          8.85265        0.96827        0.07828
O         -8.02485        3.14614       -0.05404
O         -8.28638       -0.43270        2.75889
O          2.73545        1.61699        4.48051
O          3.19437        2.23098       -0.00885
C         -7.60002        0.37865        2.15472
N         -8.17869        1.32140        1.29677
C         -7.45307        2.27358        0.58368
C          2.46432        2.00372        0.94370
N          2.96293        2.00552        2.25431
C          2.22787        1.60342        3.36770
C         -1.76675        1.69696        0.53791
C         -3.19728        1.91962        0.60436
C         -3.95569        1.18934        1.55321
C         -3.33319        0.42747        2.57705
C         -1.91362        0.67026        2.78872
C         -1.15387        1.23521        1.73064
C          0.24156        1.39590        1.89308
C          1.02353        1.78449        0.79768
C          0.42385        1.98922       -0.42048
C         -0.96572        1.98438       -0.57841
C         -1.47959        2.25952       -1.93008
C         -3.84693        2.86232       -0.18322
C         -5.22335        3.00490       -0.15824
C         -5.99362        2.16801        0.62267
C         -5.36691        1.25610        1.48148
C         -6.14039        0.41479        2.29122
C         -5.51491       -0.42095        3.18555
C         -4.12837       -0.42064        3.36109
C         -3.59955       -1.37666        4.35252
C         -1.27219        0.43843        4.00189
C          0.06885        0.73493        4.19102
C          0.83754        1.20168        3.14526
C         -0.89527        3.25352       -2.71440
C         -1.33857        3.48981       -4.00581
C         -2.37101        2.73244       -4.53716
C         -2.95973        1.73876       -3.76598
C         -2.51709        1.50789       -2.47860
C         -3.99765       -1.30222        5.68537
C         -3.50969       -2.20727        6.61578
C         -2.63438       -3.20872        6.22091
C         -2.25923       -3.30683        4.88751
C         -2.73773       -2.39787        3.96012
H         -8.77926        2.80639        3.34041
H        -10.35469        3.44523        3.77852
H        -10.04889        1.71496        3.88885
H        -12.27535        2.26097        0.85608
H        -12.12517        1.29426        2.32281
H        -12.34377        3.03715        2.42642
H          3.81377        3.86723        4.09566
H          4.91069        0.59069        3.05640
H          5.23619        1.82296        4.28514
H          4.70798        2.67701        1.46130
H          6.04903        4.70971        2.20288
H          6.26291        4.06613        3.82630
H          5.49515        5.62913        3.59893
H         -9.92693        0.36638        1.66155
H        -10.11848        3.36131        1.32310
H        -10.06246        2.14185       -0.79870
H        -11.07888        0.76767       -0.35108
H          3.62124        5.01760        1.27664
H          2.25508        4.49036        2.25803
H          3.21863        5.86557        2.76452
H         -5.43527       -1.97522        0.09354
H         -4.89869       -0.54815       -0.80486
H         -4.22764       -4.11650       -0.48461
H         11.82637       -3.53209       -1.76279
H         12.26905       -3.23892       -3.44113
H         12.41197       -1.94794       -2.26377
H         10.10292       -4.07460       -4.21202
H          9.49476       -4.35905       -2.58495
H          8.58375       -3.35373       -3.70810
H         -4.64404       -2.21722       -2.80085
H          6.05191        0.60490       -4.10301
H          1.67436       -0.21402       -4.62951
H         -0.70571       -0.70506       -4.77909
H         -0.80453       -2.20855        1.69180
H          3.46700       -3.53055        1.06255
H          5.88016       -3.82939        0.85456
H          9.92194       -2.42585       -0.80686
H         11.32532       -0.43373       -1.22731
H          9.95444        0.34937       -2.03795
H         10.37565       -1.65708       -3.68414
H         -6.25596       -4.20058       -2.75616
H         -5.96551       -5.49501       -1.59876
H         -6.62389       -3.96044       -1.05260
H         -3.63807       -5.77714       -2.22818
H         -3.74946       -4.53287       -3.46807
H         -2.49464       -4.44665       -2.23520
H          2.67834        2.29002       -2.66109
H          1.79555        4.08227       -4.10768
H          2.13643        3.97834       -6.55344
H          3.40336        2.09561       -7.53461
H          4.29547        0.31800       -6.07987
H          0.39410       -3.90215        2.63943
H          1.24759       -4.26230        4.91071
H          3.10106       -2.86737        5.77435
H          4.06984       -1.10712        4.34500
H          3.21609       -0.75379        2.06515
H         -8.62744       -1.69638       -2.77542
H         -8.22502       -0.47915       -3.99472
H          8.74026        2.25367        1.75652
H          8.99569        0.57134        2.18953
H          1.04580        2.19802       -1.27306
H         -3.27402        3.49679       -0.83541
H         -5.70648        3.74538       -0.77480
H         -6.11544       -1.09573        3.77426
H         -1.83083        0.05751        4.83652
H          0.52067        0.60235        5.16087
H         -0.10187        3.85913       -2.30383
H         -0.87603        4.26690       -4.59570
H         -2.71636        2.91439       -5.54406
H         -3.75918        1.13676       -4.16735
H         -2.98463        0.74280       -1.88348
H         -4.67179       -0.51708        5.99525
H         -3.81381       -2.12897        7.64919
H         -2.25504       -3.91418        6.94531
H         -1.59555       -4.09638        4.56852
H         -2.46646       -2.47827        2.92030
