# Supplementary material for: Chirally locked and dynamic bis-perylene diimide macrocycles with multiple sources of chirality
Source: Commun Chem. 2026 Jan 23;9:102. doi: 10.1038/s42004-026-01904-z (PMC12932710; doi:10.1038/s42004-026-01904-z)
Supplement: Supplementary file 6 — Supplementary Data 3 [file 42004_2026_1904_MOESM6_ESM.txt]

66
	Energy: -1174134.4615863
H          0.14623       -5.64134       -1.75028
H          1.65848       -7.27123       -2.80398
H          3.01638       -6.61680       -4.76302
H          2.82433       -4.32679       -5.67573
H          1.31915       -2.69712       -4.61171
H          0.73216        4.77843       -1.05882
H         -0.87896        6.52979       -1.68719
H         -2.47101        6.14340       -3.53799
H         -2.41737        4.00099       -4.77185
H         -0.81252        2.24924       -4.13196
H          4.61132       -2.51795       -1.39932
H          2.29860       -3.29226       -1.62167
H         -1.91384       -4.47440       -2.65915
H         -3.69046        1.59651       -0.60334
H         -1.41661        2.41423       -0.99455
H          2.65122        3.76472       -2.35711
C          0.73001       -5.35460       -2.61387
C          1.58679       -6.27006       -3.20412
C          2.34917       -5.90305       -4.30154
C          2.24487       -4.61562       -4.81060
C          1.39729       -3.69975       -4.21650
C          0.04385        4.61022       -1.87526
C         -0.86754        5.59334       -2.22620
C         -1.76128        5.37649       -3.26284
C         -1.73420        4.17170       -3.95225
C         -0.83150        3.18748       -3.59631
C          4.12822       -0.47437       -1.69876
C          3.81505       -1.81065       -1.57420
C          2.50337       -2.23903       -1.69935
C          0.63694       -4.05420       -3.10288
C         -0.28925       -3.08047       -2.49964
C         -1.62567       -3.47180       -2.38115
C         -2.59909       -2.61421       -1.93032
C         -2.27117       -1.27559       -1.66600
C         -3.26495       -0.38133       -1.24116
C         -2.92759        0.92714       -0.97056
C         -1.63722        1.38019       -1.19301
C          0.06232        3.38979       -2.54554
C          1.04536        2.34874       -2.19961
C          2.38962        2.73088       -2.18909
C          3.40289        1.82719       -1.98272
C          3.09805        0.46193       -1.87092
C          1.74691        0.04042       -1.92150
C          1.45948       -1.34972       -1.92551
C          0.08461       -1.78377       -2.11568
C         -0.93252       -0.83957       -1.82001
C         -0.63584        0.54003       -1.66517
C          0.70956        1.00802       -1.95775
C          5.52871       -0.04078       -1.62458
N          5.77507        1.32628       -1.74624
C          4.79423        2.30233       -1.92764
C         -4.64972       -0.83305       -1.05887
N         -4.92084       -2.17139       -1.34082
C         -3.97798       -3.10363       -1.77640
O          5.08507        3.48149       -2.03203
O          6.45479       -0.81712       -1.46290
O         -4.29032       -4.25818       -2.01161
O         -5.54253       -0.09494       -0.67869
C         -6.29988       -2.60513       -1.15951
C          7.16972        1.74193       -1.67380
H          7.20194        2.81722       -1.78250
H          7.73857        1.26034       -2.46379
H          7.59377        1.44057       -0.72042
H         -6.35069       -3.65875       -1.39710
H         -6.95474       -2.03537       -1.81258
H         -6.60845       -2.42754       -0.13357
