# Supplementary material for: Chirally locked and dynamic bis-perylene diimide macrocycles with multiple sources of chirality
Source: Commun Chem. 2026 Jan 23;9:102. doi: 10.1038/s42004-026-01904-z (PMC12932710; doi:10.1038/s42004-026-01904-z)
Supplement: Supplementary file 7 — Supplementary Data 4 [file 42004_2026_1904_MOESM7_ESM.txt]

66
	Energy: -1174134.3873929
H          2.41937       -3.12273        3.64433
H          4.10263       -4.80395        4.27220
H          4.19238       -6.97133        3.08506
H          2.55866       -7.45446        1.29459
H          0.86897       -5.77376        0.67876
H          0.11377        1.77757        4.06057
H         -1.41699        3.38963        5.11344
H         -1.70920        5.64238        4.13646
H         -0.42574        6.27839        2.12214
H          1.11231        4.66580        1.07843
H          5.16400       -2.45868        0.02195
H          2.92970       -3.34225        0.49271
H         -1.04147       -4.79734        2.02512
H         -3.25453        1.38237        0.95433
H         -0.96689        2.24395        1.08532
H          3.23288        3.59846        1.97672
C          2.45438       -4.07196        3.12917
C          3.40109       -5.01646        3.47828
C          3.44852       -6.23543        2.81545
C          2.53141       -6.50657        1.81262
C          1.57602       -5.56351        1.46900
C         -0.00833        2.76373        3.63609
C         -0.87035        3.66986        4.22446
C         -1.03096        4.93640        3.67913
C         -0.31028        5.29316        2.55060
C          0.56076        4.38786        1.96574
C          4.68805       -0.48171        0.62639
C          4.38862       -1.80663        0.39407
C          3.12079       -2.29725        0.66170
C          1.53599       -4.32906        2.11219
C          0.50628       -3.33142        1.77429
C         -0.82313       -3.76031        1.81966
C         -1.87406       -2.89864        1.62262
C         -1.62206       -1.52755        1.46234
C         -2.69012       -0.63354        1.29627
C         -2.42874        0.70857        1.12452
C         -1.13014        1.18658        1.19769
C          0.71027        3.10734        2.49192
C          1.65366        2.14719        1.89368
C          2.97281        2.57971        1.73175
C          3.96393        1.74382        1.27908
C          3.67529        0.38885        1.05583
C          2.35670       -0.08797        1.25566
C          2.10453       -1.48016        1.14254
C          0.78577       -1.98681        1.48686
C         -0.28604       -1.05740        1.45792
C         -0.04843        0.34154        1.41585
C          1.31514        0.82836        1.55470
C          6.05190        0.01136        0.39875
N          6.28585        1.36297        0.64802
C          5.32169        2.27470        1.08018
C         -4.07589       -1.11822        1.27785
N         -4.26941       -2.48746        1.45526
C         -3.24861       -3.42323        1.62805
O          5.60004        3.44471        1.27896
O          6.95894       -0.70527        0.01117
O         -3.49364       -4.60840        1.77413
O         -5.03325       -0.38054        1.11756
C         -5.64959       -2.95429        1.44468
C          7.64628        1.83620        0.42876
H          7.67808        2.88650        0.68351
H          7.92575        1.68754       -0.61043
H          8.33555        1.26992        1.04802
H         -5.64141       -4.01798        1.63832
H         -6.10288       -2.74811        0.47897
H         -6.21940       -2.42853        2.20470
