# Supplementary material for: Chirally locked and dynamic bis-perylene diimide macrocycles with multiple sources of chirality
Source: Commun Chem. 2026 Jan 23;9:102. doi: 10.1038/s42004-026-01904-z (PMC12932710; doi:10.1038/s42004-026-01904-z)
Supplement: Supplementary file 8 — Supplementary Data 5 [file 42004_2026_1904_MOESM8_ESM.txt]

66
Coordinates from ORCA-job Transitionstate_NEB-CI_converged E -1871.606959282214
  H           0.67038573521690     -4.24492863227271      1.88173195626172
  H           2.24257650035834     -6.14174142150723      1.63486400393906
  H           2.91299884424320     -6.91375919458195     -0.62644550477794
  H           1.94582037382059     -5.82580006283216     -2.63589706197022
  H           0.37945110885043     -3.92425843887398     -2.38518727726865
  H          -0.28801107325865      4.07579546061403      2.30950386544017
  H          -1.86531363507120      5.97444816031391      2.50283819799496
  H          -2.92785722557094      6.91934817270965      0.46870824696411
  H          -2.34784146675618      6.00197590724516     -1.76252240311244
  H          -0.77527291774265      4.09862782286749     -1.95161558912131
  H           4.38770445399234     -1.88857645501607     -0.38834383948345
  H           2.15630486902828     -2.77862114733381     -0.22108066527759
  H          -2.05479091663021     -4.34138528238064     -0.01452691264000
  H          -4.37016713098067      1.88129650499611      0.57122944646553
  H          -2.13838228351024      2.77080408887974      0.40328639374964
  H           2.05013435106847      4.34320033336684     -0.03215503727730
  C           0.94635845478618     -4.59944398332586      0.89273878312804
  C           1.83691373213146     -5.65830201626159      0.75125269451744
  C           2.20979204100324     -6.09407460917062     -0.51700803237144
  C           1.67150942710371     -5.47945060999732     -1.64402269301872
  C           0.78396172346495     -4.41730185986796     -1.50585395211785
  C          -0.73559792949905      4.50586173383658      1.41806597445094
  C          -1.62949638765967      5.56601116507302      1.52477006369724
  C          -2.22243206189939      6.09867464972320      0.38364790860267
  C          -1.90133874769500      5.57965137605925     -0.86739116804112
  C          -1.01089024444827      4.51666835596184     -0.97709172454495
  C           3.76348231824366      0.14847204484980     -0.30139161522416
  C           3.54584928539648     -1.20993599588890     -0.30789536020414
  C           2.25498424982336     -1.70904224083786     -0.21342932351132
  C           0.43485518352550     -3.95506032582827     -0.23561696271281
  C          -0.53377075873347     -2.83123900941595     -0.08021243432373
  C          -1.85634805857611     -3.27523188329029      0.02351344846513
  C          -2.91149738181038     -2.40670176916352      0.17263887928571
  C          -2.66078701333574     -1.02357892816585      0.21926911054850
  C          -3.75618527052870     -0.15133223885192      0.37557253337800
  C          -3.53292225369179      1.20456776495674      0.44161423339986
  C          -2.24259614309260      1.70356818149643      0.34067148346777
  C          -0.44124255130892      3.95718871079235      0.16809168801413
  C           0.53147698846672      2.83185679833798      0.05527375631399
  C           1.85411691925428      3.27602098871981     -0.04592827391219
  C           2.91240363497808      2.40629313343037     -0.16182328878026
  C           2.66427057624711      1.02207905513815     -0.18448313060448
  C           1.32590995234883      0.52612038839798     -0.08442125489480
  C           1.12441085088041     -0.89356832010561     -0.11230374122585
  C          -0.23401654843116     -1.44980524117836     -0.03067623110273
  C          -1.32268527751471     -0.52775245373238      0.11499499035455
  C          -1.11886281502451      0.89083633685419      0.16723209413395
  C           0.23576199060893      1.44875236559083      0.04546102820335
  C           5.14034599151511      0.65534124664086     -0.41016337140216
  N           5.31945593057569      2.03382069825282     -0.38064947149531
  C           4.28035119801669      2.95486548850977     -0.25844749673088
  C          -5.13394533486288     -0.65735397674888      0.47578113418844
  N          -5.31549573395385     -2.03486022823148      0.42451357257424
  C          -4.27856038270942     -2.95538078425193      0.28142312381746
  O           4.50142775158924      4.15856210433028     -0.23358544816486
  O           6.10815949025487     -0.08694410185541     -0.52133139294899
  O          -4.50084340894771     -4.15859591718566      0.24739781530831
  O          -6.10019396852763      0.08470714885929      0.60100206610496
  C          -6.69851501347788     -2.51372322540940      0.53120289704551
  C           6.70260463985260      2.51323936830177     -0.48332781604190
  H           6.69706312072394      3.59856214277435     -0.42290536142779
  H           7.13646571195758      2.19025085896821     -1.43307373735866
  H           7.29874940906600      2.09179146089649      0.32957286554114
  H          -6.69063484543108     -3.60041101837383      0.50579153203285
  H          -7.29088871432769     -2.12129708993850     -0.29933669378203
  H          -7.13867331338483     -2.15980155586941      1.46648847948267
