# Supplementary material for: Chirally locked and dynamic bis-perylene diimide macrocycles with multiple sources of chirality
Source: Commun Chem. 2026 Jan 23;9:102. doi: 10.1038/s42004-026-01904-z (PMC12932710; doi:10.1038/s42004-026-01904-z)
Supplement: Supplementary file 9 — Supplementary Data 6 [file 42004_2026_1904_MOESM9_ESM.cif]

data_MP_Isomer_8c
_audit_creation_date               2025-09-10
_audit_creation_method
;
Olex2 1.5
(compiled 2025.07.13 svn.rb7424aed for OlexSys, GUI svn.r7314)
;
_shelx_SHELXL_version_number       '2019/3'
_audit_contact_author_address      ?
_audit_contact_author_email        ?
_audit_contact_author_name         ''
_audit_contact_author_phone        ?
_publ_contact_author_id_orcid      ?
_publ_section_references
;
D. Kratzert, I. Krossing, (2018), J. Appl. Cryst. 51, 928-934. 

Dolomanov, O.V., Bourhis, L.J., Gildea, R.J, Howard, J.A.K. & Puschmann, H.
 (2009), J. Appl. Cryst. 42, 339-341.

Kratzert, D., Holstein, J.J. & Krossing, I. (2015). J. Appl. Cryst. 48, 933-938.

Sheldrick, G.M. (2015). Acta Cryst. A71, 3-8.

Sheldrick, G.M. (2015). Acta Cryst. C71, 3-8.
;
_chemical_name_common              ?
_chemical_name_systematic          ?
_chemical_formula_moiety           'C H Cl3, C146 H108 N4 O16, 2[C6H14]'
_chemical_formula_sum              'C159 H137 Cl3 N4 O16'
_chemical_formula_weight           2466.07
_chemical_absolute_configuration   syn
_chemical_melting_point            ?
_chemical_oxdiff_formula           'C146 H108 N4 O16'
_chemical_oxdiff_usercomment       'Core-Twist L-val PDI macrocycle hetrochiral'
loop_
  _atom_type_symbol
  _atom_type_description
  _atom_type_scat_dispersion_real
  _atom_type_scat_dispersion_imag
  _atom_type_scat_source
 'C' 'C' 0.0181 0.0091 'International Tables Vol C Tables 4.2.6.8 and 6.1.1.4'
 'H' 'H' 0.0000 0.0000 'International Tables Vol C Tables 4.2.6.8 and 6.1.1.4'
 'Cl' 'Cl' 0.3639 0.7018 'International Tables Vol C Tables 4.2.6.8 and 6.1.1.4'
 'N' 'N' 0.0311 0.0180 'International Tables Vol C Tables 4.2.6.8 and 6.1.1.4'
 'O' 'O' 0.0492 0.0322 'International Tables Vol C Tables 4.2.6.8 and 6.1.1.4'

_shelx_space_group_comment
;
The symmetry employed for this shelxl refinement is uniquely defined
by the following loop, which should always be used as a source of
symmetry information in preference to the above space-group names.
They are only intended as comments.
;
_space_group_crystal_system        'monoclinic'
_space_group_IT_number             4
_space_group_name_H-M_alt          'P 1 21 1'
_space_group_name_Hall             'P 2yb'
loop_
  _space_group_symop_operation_xyz
 'x, y, z'
 '-x, y+1/2, -z'

_cell_length_a                     20.1924(4)
_cell_length_b                     16.9083(2)
_cell_length_c                     20.5086(4)
_cell_angle_alpha                  90
_cell_angle_beta                   118.533(2)
_cell_angle_gamma                  90
_cell_volume                       6151.6(2)
_cell_formula_units_Z              2
_cell_measurement_reflns_used      48107
_cell_measurement_temperature      99.99(10)
_cell_measurement_theta_max        71.2290
_cell_measurement_theta_min        3.6140
_shelx_estimated_absorpt_T_max     0.975
_shelx_estimated_absorpt_T_min     0.885
_exptl_absorpt_coefficient_mu      1.257
_exptl_absorpt_correction_T_max    1.000
_exptl_absorpt_correction_T_min    0.920
_exptl_absorpt_correction_type     gaussian
_exptl_absorpt_process_details
;
CrysAlisPro 1.171.44.105a (Rigaku Oxford Diffraction, 2025)
Numerical absorption correction based on gaussian integration over
a multifaceted crystal model
Empirical absorption correction using spherical harmonics,
implemented in SCALE3 ABSPACK scaling algorithm.
;
_exptl_absorpt_special_details     ?
_exptl_crystal_colour              'clear red'
_exptl_crystal_colour_lustre       clear
_exptl_crystal_colour_primary      red
_exptl_crystal_density_diffrn      1.331
_exptl_crystal_density_meas        ?
_exptl_crystal_density_method      ?
_exptl_crystal_description         plank
_exptl_crystal_F_000               2596
loop_
  _exptl_crystal_face_index_h
  _exptl_crystal_face_index_k
  _exptl_crystal_face_index_l
  _exptl_crystal_face_perp_dist
 0 -1 0 0.0250
 0 1 0 0.0250
 0 0 1 0.0400
 0 0 -1 0.0400
 -1 0 0 0.0100
 1 0 0 0.0100

_exptl_crystal_preparation         ?
_exptl_crystal_size_max            0.1
_exptl_crystal_size_mid            0.05
_exptl_crystal_size_min            0.02
loop_
  _exptl_oxdiff_crystal_face_indexfrac_h
  _exptl_oxdiff_crystal_face_indexfrac_k
  _exptl_oxdiff_crystal_face_indexfrac_l
  _exptl_oxdiff_crystal_face_x
  _exptl_oxdiff_crystal_face_y
  _exptl_oxdiff_crystal_face_z
 0.0076 -0.9971 0.0006 -0.0831 -0.0014 0.0368
 -0.0076 0.9971 -0.0006 0.0831 0.0014 -0.0368
 0.0064 0.0004 0.9967 0.0329 -0.0273 0.0740
 -0.0064 -0.0004 -0.9967 -0.0329 0.0273 -0.0740
 -0.9997 -0.0015 0.0018 -0.0069 0.0854 -0.0136
 0.9997 0.0015 -0.0018 0.0069 -0.0854 0.0136

_exptl_transmission_factor_max     ?
_exptl_transmission_factor_min     ?
_diffrn_reflns_av_R_equivalents    0.1002
_diffrn_reflns_av_unetI/netI       0.0658
_diffrn_reflns_Laue_measured_fraction_full  0.997
_diffrn_reflns_Laue_measured_fraction_max  0.979
_diffrn_reflns_limit_h_max         24
_diffrn_reflns_limit_h_min         -24
_diffrn_reflns_limit_k_max         20
_diffrn_reflns_limit_k_min         -20
_diffrn_reflns_limit_l_max         24
_diffrn_reflns_limit_l_min         -24
_diffrn_reflns_number              118220
_diffrn_reflns_point_group_measured_fraction_full  0.976
_diffrn_reflns_point_group_measured_fraction_max  0.941
_diffrn_reflns_theta_full          67.679
_diffrn_reflns_theta_max           72.102
_diffrn_reflns_theta_min           3.585
_diffrn_ambient_environment        N~2~
_diffrn_ambient_temperature        99.99(10)
_diffrn_detector                   'Hybrid Pixel Array Detector'
_diffrn_detector_area_resol_mean   10
_diffrn_detector_dtime 		0.000
_diffrn_detector_type              'Rigaku, HyPix-Arc 100'
_diffrn_measured_fraction_theta_full  0.997
_diffrn_measured_fraction_theta_max  0.979
_diffrn_measurement_details
;
List of Runs (angles in degrees, time in seconds):

  # Type    Start    End  Width  t~exp~   \w     \q     \k     \f   Frames
--------------------------------------------------------------------------
  1  \w      1.00  36.00   0.50    3.00    --   52.01 -91.00 -56.00   70
  2  \w    -79.00   6.00   0.50    3.00    --  -55.01  91.00  57.00  170
  3  \w   -106.00 -80.00   0.50   10.00    --  -79.46 -91.00 -56.00   52
  4  \w    -85.00 -60.00   0.50   10.00    --  -79.46  91.00  57.00   50
  5  \w     40.00  65.00   0.50   10.00    --   83.13 -91.00 -56.00   50
  6  \w     92.00 140.00   0.50   10.00    --   83.13  91.00  57.00   96
  7  \w     -8.00  26.00   0.50    3.00    --   20.00  96.00 112.06   68
  8  \w     16.00  41.00   0.50    3.00    --   40.00  89.00-159.96   50
  9  \w     16.00  41.00   0.50    3.00    --   40.00  90.00 146.74   50
 10  \w    -24.00  15.00   0.50    3.00    --  -55.01  19.00-180.00   78
 11  \w    -39.00  -9.00   0.50   10.00    --  -79.46  37.00  30.00   60
 12  \w     13.00  44.00   0.50   10.00    --   83.13 -37.00 -90.00   62
 13  \w     13.00  39.00   0.50   10.00    --   83.13 -37.00  90.00   52
 14  \w     13.00  43.00   0.50   10.00    --   83.13 -37.00   0.00   60
 15  \w    -82.00 -43.00   0.50   10.00    --  -88.00  69.00  34.46   78
 16  \w   -105.00 -80.00   0.50   10.00    --  -88.00-119.00  75.24   50
 17  \w   -150.00-115.00   0.50   10.00    --  -88.00-119.00  75.24   70
 18  \w     76.00 114.00   0.50   10.00    --   92.00 -86.00  93.59   76
 19  \w     22.00  56.00   0.50   10.00    --   92.00 -49.00  33.58   68
 20  \w     41.00  67.00   0.50   10.00    --   92.00 -86.00  93.59   52
 21  \w     30.00  87.00   0.50   10.00    --   92.00 -74.00-122.32  114
 22  \w    101.00 164.00   0.50   10.00    --   92.00  24.00   5.67  126
 23  \w     36.00  61.00   0.50   10.00    --   92.00 -73.00 158.90   50
 24  \w     43.00  81.00   0.50   10.00    --   92.00 -75.00  20.74   76
 25  \w     33.00  87.00   0.50   10.00    --   92.00 -79.00  -7.94  108
 26  \w     21.00  47.00   0.50   10.00    --   92.00 -41.00 -95.92   52
 27  \w     47.00  97.00   0.50   10.00    --   92.00 -74.00 -69.02  100
 28  \w     84.00 157.00   0.50   10.00    --   92.00  27.00-125.62  146
 29  \w     35.00 135.00   0.50   10.00    --   92.00   1.00  14.88  200
 30  \w     40.00  65.00   0.50   10.00    --   83.13 -91.00 -56.00   50
 31  \w    -37.00  -8.00   0.50    3.00    --    0.00 112.00  72.20   58
 32  \w    -22.00  14.00   0.50    3.00    --  -55.01  19.00  90.00   72
 33  \w    -17.00  15.00   0.50    3.00    --  -55.01  19.00   0.00   64
 34  \w    -92.00 -52.00   0.50    3.00    --  -56.00 -76.00  -6.93   80
 35  \w   -105.00 -71.00   0.50   10.00    --  -88.00 -78.00 -21.19   68
 36  \w   -114.00 -88.00   0.50   10.00    --  -88.00-110.00 131.13   52
 37  \w   -148.00-122.00   0.50   10.00    --  -88.00 -78.00 -21.19   52
 38  \w   -133.00 -81.00   0.50   10.00    --  -88.00 -80.00  69.98  104
 39  \w   -149.00 -99.00   0.50   10.00    --  -88.00-110.00-178.37  100
 40  \w    -99.00 -73.00   0.50   10.00    --  -88.00 -74.00 -12.95   52
 41  \w   -128.00 -74.00   0.50   10.00    --  -88.00 -73.00-153.05  108
 42  \w   -112.00 -82.00   0.50   10.00    --  -88.00 -79.00 -94.67   60
 43  \w     31.00  58.00   0.50   10.00    --   92.00-102.00   3.32   54
 44  \w     74.00 100.00   0.50   10.00    --   92.00-100.00 -69.85   52
 45  \w     82.00 107.00   0.50   10.00    --   92.00-100.00-123.29   50
 46  \w     47.00  73.00   0.50   10.00    --   92.00-100.00 -69.85   52
 47  \w     80.00 106.00   0.50   10.00    --   92.00 -99.00 136.37   52
 48  \w     35.00  61.00   0.50   10.00    --   92.00-100.00-123.29   52
 49  \w     94.00 120.00   0.50   10.00    --   92.00   3.00 167.86   52
 50  \w     31.00  56.00   0.50   10.00    --   92.00 -80.00 143.26   50
 51  \w     41.00  90.00   0.50   10.00    --   92.00  -2.00 -64.48   98
 52  \w     21.00  46.00   0.50   10.00    --   92.00 -41.00 167.09   50
 53  \w     72.00 104.00   0.50   10.00    --   92.00-100.00  70.64   64
 54  \w     33.00  59.00   0.50   10.00    --   92.00-100.00  70.64   52
 55  \w     38.00  74.00   0.50   10.00    --   92.00 -79.00  84.48   72
 56  \w     81.00 107.00   0.50   10.00    --   92.00-102.00   3.32   52
 57  \w     31.00  57.00   0.50   10.00    --   92.00 -95.00  37.95   52
 58  \w     69.00  95.00   0.50   10.00    --   92.00  13.00-118.14   52
 59  \w     72.00 151.00   0.50   10.00    --   92.00  -1.00-161.27  158
 60  \w     32.00  65.00   0.50   10.00    --   92.00   3.00 167.86   66
 61  \w    -56.00 -30.00   0.50    3.00    --    8.00 153.00 -37.64   52
 62  \w     13.00  42.00   0.50    3.00    --   36.00  87.00 -40.92   58
 63  \w     16.00  42.00   0.50    3.00    --   40.00  90.00  21.97   52
 64  \w     35.00 113.00   0.50    3.00    --   52.01  77.00-120.00  156
 65  \w   -116.00 -38.00   0.50    3.00    --  -55.01 -77.00  90.00  156
 66  \w     48.00 125.00   0.50    3.00    --   64.00  78.00 -72.82  154
 67  \w     47.00 125.00   0.50    3.00    --   64.00  77.00  24.73  156
 68  \w     53.00 131.00   0.50    3.00    --   68.00  74.00 134.18  156
 69  \w   -139.00 -62.00   0.50   10.00    --  -76.00 -73.00-148.30  154
 70  \w   -142.00 -65.00   0.50   10.00    --  -80.00 -74.00 103.40  154
 71  \w     67.00 144.00   0.50   10.00    --   83.13  77.00 120.00  154
 72  \w     22.00 100.00   0.50   10.00    --   83.13 -77.00 150.00  156
 73  \w     67.00 144.00   0.50   10.00    --   83.13  77.00 150.00  154
 74  \w     12.00  44.00   0.50   10.00    --   83.13 -37.00-120.00   64
 75  \w   -149.00 -70.00   0.50   10.00    --  -88.00 -78.00 -63.83  158
 76  \w   -150.00 -72.00   0.50   10.00    --  -88.00 -75.00-111.03  156
 77  \w   -149.00 -70.00   0.50   10.00    --  -88.00 -78.00  24.82  158
 78  \w   -150.00 -72.00   0.50   10.00    --  -88.00 -75.00  63.54  156
 79  \w   -149.00 -70.00   0.50   10.00    --  -88.00 -78.00-174.12  158
 80  \w   -107.00 -26.00   0.50   10.00    --  -88.00 108.00  74.98  162
 81  \w   -149.00 -70.00   0.50   10.00    --  -88.00 -78.00  87.17  158
 82  \w   -149.00 -70.00   0.50   10.00    --  -88.00 -78.00 -30.04  158
 83  \w     31.00  74.00   0.50   10.00    --   92.00 -77.00 152.98   86
 84  \w     21.00  48.00   0.50   10.00    --   92.00 -41.00 167.09   54
;
_diffrn_measurement_device         'four-circle diffractometer'
_diffrn_measurement_device_details 	'Rigaku, UG2 \k goniometer'
_diffrn_measurement_device_type
;
Rigaku 007HF diffractometer equipped with Arc)Sec VHF Varimax confocal mirrors and a UG2 goniometer and HyPix Arc-100 detector
;
_diffrn_measurement_method 		'profile data from \w-scans'
_diffrn_measurement_specimen_support 	'MiTeGen loops'
_diffrn_orient_matrix_type        
 'CrysAlisPro convention (1999,Acta A55,543-557)'
_diffrn_orient_matrix_UB_11        0.0068409000
_diffrn_orient_matrix_UB_12        0.0833873000
_diffrn_orient_matrix_UB_13        0.0329187000
_diffrn_orient_matrix_UB_21        -0.0854731000
_diffrn_orient_matrix_UB_22        0.0007491000
_diffrn_orient_matrix_UB_23        -0.0268354000
_diffrn_orient_matrix_UB_31        0.0138164000
_diffrn_orient_matrix_UB_32        -0.0367486000
_diffrn_orient_matrix_UB_33        0.0741627000
_diffrn_oxdiff_digest_od_ed
;

;
_diffrn_radiation_collimation         	0.3
_diffrn_radiation_monochromator 	'Arc)Sec VHF Varimax focusing mirrors'
_diffrn_radiation_probe            x-ray
_diffrn_radiation_type             'Cu K\a'
_diffrn_radiation_wavelength       1.54178
_diffrn_source                     'Rotating-anode'
_diffrn_source_type                'Rigaku 007 HF'
_diffrn_source_power 		1.2
_diffrn_source_voltage 		40.0
_diffrn_source_current 		30.0
_diffrn_source_target 		Cu
_reflns_Friedel_coverage           0.857
_reflns_Friedel_fraction_full      0.954
_reflns_Friedel_fraction_max       0.901
_reflns_number_gt                  17711
_reflns_number_total               22806
_reflns_special_details
;
 Reflections were merged by SHELXL according to the crystal
 class for the calculation of statistics and refinement.
 
 Structure factors included contributions from the .fab file.
 
 _reflns_Friedel_fraction is defined as the number of unique
 Friedel pairs measured divided by the number that would be
 possible theoretically, ignoring centric projections and
 systematic absences.
;
_reflns_threshold_expression       'I > 2\s(I)'
_computing_cell_refinement         'CrysAlisPro 1.171.44.105a (Rigaku OD, 2025)'
_computing_data_collection        
 'CrysAlisPro system (CCD 44.106a 64-bit (release 18-04-2025))'
_computing_data_reduction          'CrysAlisPro 1.171.44.105a (Rigaku OD, 2025)'
_computing_molecular_graphics      'Olex2 1.5 (Dolomanov et al., 2009)'
_computing_publication_material    'Olex2 1.5 (Dolomanov et al., 2009)'
_computing_structure_refinement    'SHELXL 2019/3 (Sheldrick, 2015)'
_computing_structure_solution      'SHELXT 2018/2 (Sheldrick, 2018)'
_refine_diff_density_max           0.302
_refine_diff_density_min           -0.439
_refine_diff_density_rms           0.053
_refine_ls_abs_structure_details
;
 Flack x determined using 6540 quotients [(I+)-(I-)]/[(I+)+(I-)]
 (Parsons, Flack and Wagner, Acta Cryst. B69 (2013) 249-259).
;
_refine_ls_abs_structure_Flack     0.100(13)
_refine_ls_extinction_coef         .
_refine_ls_extinction_method       none
_refine_ls_goodness_of_fit_ref     1.064
_refine_ls_hydrogen_treatment      constr
_refine_ls_matrix_type             full
_refine_ls_number_parameters       1539
_refine_ls_number_reflns           22806
_refine_ls_number_restraints       1
_refine_ls_R_factor_all            0.0822
_refine_ls_R_factor_gt             0.0622
_refine_ls_restrained_S_all        1.064
_refine_ls_shift/su_max            0.000
_refine_ls_shift/su_mean           0.000
_refine_ls_structure_factor_coef   Fsqd
_refine_ls_weighting_details      
 'w=1/[\s^2^(Fo^2^)+(0.0945P)^2^+1.5610P] where P=(Fo^2^+2Fc^2^)/3'
_refine_ls_weighting_scheme        calc
_refine_ls_wR_factor_gt            0.1593
_refine_ls_wR_factor_ref           0.1726
_refine_special_details            ?
_olex2_refinement_description
;
1. Fixed Uiso
 At 1.2 times of:
  All C(H) groups, All C(H,H) groups
 At 1.5 times of:
  All C(H,H,H) groups
2.a Ternary CH refined with riding coordinates:
 C50(H50), C62(H62), C49(H49), C63(H63), C71(H71), C58(H58), C59(H59),
 C72(H72), C147(H147)
2.b Secondary CH2 refined with riding coordinates:
 C57(H57A,H57B), C53(H53A,H53B), C55(H55A,H55B), C70(H70A,H70B), C66(H66A,
 H66B), C68(H68A,H68B)
2.c Aromatic/amide H refined with riding coordinates:
 C14(H14), C130(H130), C96(H96), C27(H27), C131(H131), C94(H94), C133(H133),
 C95(H95), C13(H13), C28(H28), C18(H18), C100(H100), C102(H102), C38(H38),
 C132(H132), C112(H112), C97(H97), C42(H42), C77(H77), C115(H115), C8(H8),
 C4(H4), C101(H101), C3(H3), C32(H32), C79(H79), C107(H107), C114(H114),
 C110(H110), C113(H113), C84(H84), C37(H37), C82(H82), C103(H103), C145(H145),
 C126(H126), C143(H143), C83(H83), C108(H108), C120(H120), C89(H89), C106(H106),
  C124(H124), C85(H85), C76(H76), C128(H128), C118(H118), C121(H121),
 C119(H119), C109(H109), C91(H91), C136(H136), C88(H88), C146(H146), C78(H78),
 C139(H139), C125(H125), C142(H142), C137(H137), C144(H144), C90(H90), C92(H92),
  C138(H138), C127(H127)
2.d Idealised Me refined as rotating group:
 C52(H52A,H52B,H52C), C64(H64A,H64B,H64C), C65(H65A,H65B,H65C), C51(H51A,H51B,
 H51C), C60(H60A,H60B,H60C), C73(H73A,H73B,H73C), C74(H74A,H74B,H74C), C61(H61A,
 H61B,H61C)
;
_atom_sites_solution_hydrogens     geom
_atom_sites_solution_primary       dual
_atom_sites_solution_secondary     ?
loop_
  _atom_site_label
  _atom_site_type_symbol
  _atom_site_fract_x
  _atom_site_fract_y
  _atom_site_fract_z
  _atom_site_U_iso_or_equiv
  _atom_site_adp_type
  _atom_site_occupancy
  _atom_site_site_symmetry_order
  _atom_site_calc_flag
  _atom_site_refinement_flags_posn
  _atom_site_refinement_flags_adp
  _atom_site_refinement_flags_occupancy
  _atom_site_disorder_assembly
  _atom_site_disorder_group
 Cl1 Cl 0.97906(10) 0.80090(12) 1.76815(11) 0.0714(5) Uani 1 1 d . . . . .
 Cl2 Cl 1.07424(12) 0.77547(15) 1.92364(12) 0.0959(7) Uani 1 1 d . . . . .
 Cl3 Cl 1.13250(11) 0.74894(15) 1.82110(17) 0.1043(9) Uani 1 1 d . . . . .
 O3 O 0.74709(18) 0.7998(2) 1.56452(18) 0.0344(8) Uani 1 1 d . . . . .
 O8 O 0.34584(19) 0.5706(3) 1.48485(19) 0.0435(9) Uani 1 1 d . . . . .
 O9 O 0.92418(19) 0.7559(2) 1.5118(2) 0.0424(9) Uani 1 1 d . . . . .
 O12 O 1.0419(2) 0.6483(2) 1.5493(2) 0.0440(9) Uani 1 1 d . . . . .
 O5 O 0.31755(19) 0.6078(3) 1.25347(19) 0.0440(9) Uani 1 1 d . . . . .
 O2 O 0.7171(2) 0.8372(3) 1.3325(2) 0.0433(9) Uani 1 1 d . . . . .
 O4 O 0.1189(2) 0.9116(3) 1.3177(2) 0.0451(9) Uani 1 1 d . . . . .
 O1 O 0.0844(2) 0.8289(3) 1.0919(2) 0.0525(11) Uani 1 1 d . . . . .
 O6 O 0.9457(2) 0.5054(3) 1.5020(2) 0.0455(10) Uani 1 1 d . . . . .
 O7 O 0.98104(19) 0.6098(3) 1.72151(19) 0.0449(9) Uani 1 1 d . . . . .
 O11 O 1.0615(2) 0.6143(2) 1.4535(2) 0.0458(9) Uani 1 1 d . . . . .
 O10 O 0.8544(2) 0.7045(3) 1.3987(2) 0.0524(10) Uani 1 1 d . . . . .
 O13 O 0.12879(19) 0.6096(3) 1.3092(2) 0.0509(10) Uani 1 1 d . . . . .
 N4 N 0.3308(2) 0.5866(3) 1.3687(2) 0.0339(9) Uani 1 1 d . . . . .
 O16 O -0.0086(2) 0.7491(3) 1.1714(2) 0.0539(11) Uani 1 1 d . . . . .
 O14 O 0.1122(2) 0.7306(3) 1.3421(2) 0.0570(11) Uani 1 1 d . . . . .
 N3 N 0.9667(2) 0.5638(3) 1.6112(2) 0.0360(10) Uani 1 1 d . . . . .
 N2 N 0.7331(2) 0.8262(3) 1.4502(2) 0.0335(9) Uani 1 1 d . . . . .
 O15 O -0.0778(2) 0.7673(3) 1.2291(3) 0.0624(12) Uani 1 1 d . . . . .
 C45 C 0.4896(3) 0.6015(3) 1.4297(2) 0.0265(10) Uani 1 1 d . . . . .
 C46 C 0.5691(3) 0.6023(3) 1.4604(3) 0.0285(10) Uani 1 1 d . . . . .
 C129 C 0.6223(2) 0.5921(3) 1.6675(2) 0.0269(10) Uani 1 1 d . . . . .
 C14 C 0.5126(3) 0.7951(3) 1.4842(3) 0.0292(10) Uani 1 1 d . . . . .
 H14 H 0.492088 0.786145 1.516720 0.035 Uiso 1 1 calc R U . . .
 C29 C 0.6007(3) 0.6019(3) 1.4113(2) 0.0274(10) Uani 1 1 d . . . . .
 C93 C 0.3864(3) 0.8381(3) 1.5072(3) 0.0286(10) Uani 1 1 d . . . . .
 C130 C 0.6641(3) 0.5264(3) 1.7021(3) 0.0329(11) Uani 1 1 d . . . . .
 H130 H 0.668946 0.485354 1.672981 0.039 Uiso 1 1 calc R U . . .
 N1 N 0.0984(3) 0.8655(3) 1.2045(2) 0.0438(11) Uani 1 1 d . . . . .
 C15 C 0.4632(3) 0.8082(3) 1.4095(2) 0.0259(9) Uani 1 1 d . . . . .
 C96 C 0.4688(3) 0.8969(3) 1.6251(3) 0.0326(11) Uani 1 1 d . . . . .
 H96 H 0.498053 0.940951 1.652499 0.039 Uiso 1 1 calc R U . . .
 C135 C 0.7299(3) 0.5679(3) 1.9057(3) 0.0343(11) Uani 1 1 d . . . . .
 C26 C 0.4416(3) 0.6076(3) 1.3526(3) 0.0280(10) Uani 1 1 d . . . . .
 C44 C 0.3751(3) 0.5833(3) 1.4457(3) 0.0319(11) Uani 1 1 d . . . . .
 C12 C 0.6219(3) 0.8069(3) 1.4673(2) 0.0283(10) Uani 1 1 d . . . . .
 C40 C 0.6157(2) 0.6036(3) 1.5394(2) 0.0262(10) Uani 1 1 d . . . . .
 C104 C 0.5834(3) 0.8159(3) 1.9020(3) 0.0307(10) Uani 1 1 d . . . . .
 C134 C 0.6931(3) 0.5778(3) 1.8236(3) 0.0298(10) Uani 1 1 d . . . . .
 C21 C 0.2563(3) 0.8298(3) 1.2693(3) 0.0322(11) Uani 1 1 d . . . . .
 C111 C 0.6747(3) 0.5552(3) 1.3154(3) 0.0299(10) Uani 1 1 d . . . . .
 C47 C 0.7278(3) 0.5889(3) 1.5201(3) 0.0283(10) Uani 1 1 d . . . . .
 C22 C 0.3344(3) 0.8181(3) 1.3004(3) 0.0289(10) Uani 1 1 d . . . . .
 C105 C 0.6216(3) 0.8150(3) 1.9845(3) 0.0311(10) Uani 1 1 d . . . . .
 C27 C 0.4741(3) 0.6187(3) 1.3069(3) 0.0286(10) Uani 1 1 d . . . . .
 H27 H 0.442868 0.628474 1.255451 0.034 Uiso 1 1 calc R U . . .
 C131 C 0.6153(3) 0.6511(3) 1.7115(3) 0.0306(10) Uani 1 1 d . . . . .
 H131 H 0.586160 0.696965 1.688684 0.037 Uiso 1 1 calc R U . . .
 C117 C 0.5587(3) 0.5531(3) 1.0775(3) 0.0311(11) Uani 1 1 d . . . . .
 C94 C 0.4302(3) 0.9005(3) 1.5480(3) 0.0344(11) Uani 1 1 d . . . . .
 H94 H 0.434052 0.946440 1.523317 0.041 Uiso 1 1 calc R U . . .
 C5 C 0.3656(3) 0.8018(3) 1.2520(3) 0.0301(10) Uani 1 1 d . . . . .
 C48 C 0.8066(3) 0.5787(3) 1.5513(3) 0.0289(10) Uani 1 1 d . . . . .
 C11 C 0.7040(3) 0.8099(3) 1.4989(3) 0.0291(10) Uani 1 1 d . . . . .
 C16 C 0.3816(3) 0.8209(3) 1.3798(3) 0.0278(10) Uani 1 1 d . . . . .
 C133 C 0.6506(3) 0.6435(3) 1.7884(3) 0.0328(11) Uani 1 1 d . . . . .
 H133 H 0.645263 0.684474 1.817297 0.039 Uiso 1 1 calc R U . . .
 C98 C 0.4653(2) 0.8295(3) 1.6629(3) 0.0276(10) Uani 1 1 d . . . . .
 C19 C 0.2246(3) 0.8544(3) 1.3142(3) 0.0331(11) Uani 1 1 d . . . . .
 C30 C 0.6808(3) 0.5824(3) 1.4410(3) 0.0292(10) Uani 1 1 d . . . . .
 C6 C 0.4475(3) 0.8083(3) 1.2801(3) 0.0308(10) Uani 1 1 d . . . . .
 C9 C 0.6063(3) 0.8192(3) 1.3429(3) 0.0315(11) Uani 1 1 d . . . . .
 C17 C 0.3465(3) 0.8386(3) 1.4236(3) 0.0304(10) Uani 1 1 d . . . . .
 C95 C 0.3800(3) 0.7715(3) 1.5435(3) 0.0342(11) Uani 1 1 d . . . . .
 H95 H 0.348900 0.728678 1.515746 0.041 Uiso 1 1 calc R U . . .
 C99 C 0.5062(2) 0.8243(3) 1.7449(2) 0.0268(10) Uani 1 1 d . . . . .
 C116 C 0.5976(3) 0.5539(3) 1.1592(3) 0.0300(10) Uani 1 1 d . . . . .
 C50 C 0.8415(3) 0.9135(3) 1.5287(3) 0.0361(11) Uani 1 1 d . . . . .
 H50 H 0.829096 0.908347 1.570206 0.043 Uiso 1 1 calc R U . . .
 C140 C 0.7967(3) 0.5488(3) 2.0625(3) 0.0350(11) Uani 1 1 d . . . . .
 C23 C 0.4941(3) 0.8112(3) 1.3595(3) 0.0282(10) Uani 1 1 d . . . . .
 C13 C 0.5902(3) 0.7944(3) 1.5135(3) 0.0284(10) Uani 1 1 d . . . . .
 H13 H 0.621740 0.785405 1.565015 0.034 Uiso 1 1 calc R U . . .
 C7 C 0.4832(3) 0.8113(3) 1.2355(3) 0.0332(11) Uani 1 1 d . . . . .
 C24 C 0.5740(3) 0.8131(3) 1.3900(3) 0.0304(10) Uani 1 1 d . . . . .
 C2 C 0.2072(3) 0.8183(3) 1.1925(3) 0.0343(11) Uani 1 1 d . . . . .
 C28 C 0.5513(3) 0.6156(3) 1.3356(2) 0.0274(10) Uani 1 1 d . . . . .
 H28 H 0.571849 0.622970 1.302914 0.033 Uiso 1 1 calc R U . . .
 C39 C 0.6971(3) 0.6093(3) 1.5681(3) 0.0280(10) Uani 1 1 d . . . . .
 C18 C 0.2700(3) 0.8581(3) 1.3900(3) 0.0326(11) Uani 1 1 d . . . . .
 H18 H 0.248705 0.874492 1.420307 0.039 Uiso 1 1 calc R U . . .
 C75 C 0.4443(3) 0.8068(3) 1.1521(3) 0.0335(11) Uani 1 1 d . . . . .
 C86 C 0.2737(3) 0.7833(3) 0.7584(3) 0.0343(11) Uani 1 1 d . . . . .
 C100 C 0.5760(3) 0.8599(3) 1.7859(3) 0.0339(11) Uani 1 1 d . . . . .
 H100 H 0.597978 0.887758 1.760758 0.041 Uiso 1 1 calc R U . . .
 C102 C 0.6144(3) 0.8556(3) 1.8628(3) 0.0365(12) Uani 1 1 d . . . . .
 H102 H 0.662473 0.879927 1.889307 0.044 Uiso 1 1 calc R U . . .
 C36 C 0.8557(3) 0.5980(3) 1.6262(3) 0.0330(11) Uani 1 1 d . . . . .
 C38 C 0.7482(3) 0.6335(3) 1.6403(3) 0.0328(11) Uani 1 1 d . . . . .
 H38 H 0.728958 0.653680 1.671208 0.039 Uiso 1 1 calc R U . . .
 C54 C 0.9129(3) 0.7283(3) 1.4456(3) 0.0414(13) Uani 1 1 d . . . . .
 C132 C 0.6998(3) 0.5184(3) 1.7792(3) 0.0363(12) Uani 1 1 d . . . . .
 H132 H 0.728886 0.472489 1.801825 0.044 Uiso 1 1 calc R U . . .
 C112 C 0.6301(3) 0.4921(3) 1.2773(3) 0.0330(11) Uani 1 1 d . . . . .
 H112 H 0.625940 0.448249 1.304078 0.040 Uiso 1 1 calc R U . . .
 C81 C 0.3438(3) 0.7935(3) 0.9144(3) 0.0313(10) Uani 1 1 d . . . . .
 C56 C 1.0332(3) 0.6569(3) 1.4801(3) 0.0404(12) Uani 1 1 d . . . . .
 C43 C 0.4565(3) 0.5943(3) 1.4767(2) 0.0282(10) Uani 1 1 d . . . . .
 C34 C 0.9201(3) 0.5388(3) 1.5388(3) 0.0359(12) Uani 1 1 d . . . . .
 C25 C 0.3603(3) 0.6019(3) 1.3206(3) 0.0336(11) Uani 1 1 d . . . . .
 C97 C 0.4193(3) 0.7678(3) 1.6204(3) 0.0322(11) Uani 1 1 d . . . . .
 H97 H 0.414556 0.721994 1.644722 0.039 Uiso 1 1 calc R U . . .
 C122 C 0.4899(3) 0.5474(3) 0.9198(3) 0.0344(11) Uani 1 1 d . . . . .
 C62 C 0.2501(3) 0.5610(4) 1.3347(3) 0.0392(13) Uani 1 1 d . . . . .
 H62 H 0.227824 0.570784 1.280168 0.047 Uiso 1 1 calc R U . . .
 C42 C 0.5026(3) 0.5931(3) 1.5524(3) 0.0285(10) Uani 1 1 d . . . . .
 H42 H 0.480156 0.588543 1.583693 0.034 Uiso 1 1 calc R U . . .
 C77 C 0.4541(3) 0.7410(3) 1.1182(3) 0.0396(12) Uani 1 1 d . . . . .
 H77 H 0.483075 0.697776 1.147647 0.047 Uiso 1 1 calc R U . . .
 C1 C 0.1266(3) 0.8369(4) 1.1584(3) 0.0402(13) Uani 1 1 d . . . . .
 C115 C 0.6432(3) 0.6180(3) 1.1988(3) 0.0340(11) Uani 1 1 d . . . . .
 H115 H 0.647494 0.662093 1.172329 0.041 Uiso 1 1 calc R U . . .
 C8 C 0.5611(3) 0.8187(3) 1.2678(3) 0.0353(11) Uani 1 1 d . . . . .
 H8 H 0.583592 0.823583 1.236536 0.042 Uiso 1 1 calc R U . . .
 C4 C 0.3150(3) 0.7831(3) 1.1785(3) 0.0338(11) Uani 1 1 d . . . . .
 H4 H 0.334492 0.765010 1.147110 0.041 Uiso 1 1 calc R U . . .
 C101 C 0.4756(3) 0.7847(3) 1.7835(3) 0.0348(11) Uani 1 1 d . . . . .
 H101 H 0.427654 0.760196 1.756610 0.042 Uiso 1 1 calc R U . . .
 C67 C 0.0871(3) 0.6700(4) 1.3085(3) 0.0434(13) Uani 1 1 d . . . . .
 C141 C 0.8298(3) 0.5369(3) 2.1440(3) 0.0388(12) Uani 1 1 d . . . . .
 C3 C 0.2372(3) 0.7898(3) 1.1491(3) 0.0381(12) Uani 1 1 d . . . . .
 H3 H 0.204681 0.774832 1.099130 0.046 Uiso 1 1 calc R U . . .
 C41 C 0.5811(2) 0.5983(3) 1.5850(2) 0.0276(10) Uani 1 1 d . . . . .
 C32 C 0.7919(3) 0.5424(3) 1.4324(3) 0.0337(11) Uani 1 1 d . . . . .
 H32 H 0.813117 0.522834 1.403031 0.040 Uiso 1 1 calc R U . . .
 C79 C 0.4223(3) 0.7371(3) 1.0418(3) 0.0400(12) Uani 1 1 d . . . . .
 H79 H 0.429556 0.690859 1.019630 0.048 Uiso 1 1 calc R U . . .
 C20 C 0.1442(3) 0.8791(4) 1.2816(3) 0.0391(12) Uani 1 1 d . . . . .
 C107 C 0.5815(3) 0.8141(4) 2.0227(3) 0.0426(13) Uani 1 1 d . . . . .
 H107 H 0.528067 0.812291 1.995595 0.051 Uiso 1 1 calc R U . . .
 C10 C 0.6888(3) 0.8278(3) 1.3728(3) 0.0361(12) Uani 1 1 d . . . . .
 C35 C 0.9381(3) 0.5911(3) 1.6571(3) 0.0384(12) Uani 1 1 d . . . . .
 C87 C 0.2395(3) 0.7798(3) 0.6753(3) 0.0382(12) Uani 1 1 d . . . . .
 C31 C 0.7150(3) 0.5600(3) 1.3977(3) 0.0308(11) Uani 1 1 d . . . . .
 C49 C 0.8153(3) 0.8379(3) 1.4820(3) 0.0349(11) Uani 1 1 d . . . . .
 H49 H 0.824936 0.846121 1.438910 0.042 Uiso 1 1 calc R U . . .
 C114 C 0.5908(3) 0.4914(3) 1.1998(3) 0.0340(11) Uani 1 1 d . . . . .
 H114 H 0.559145 0.447822 1.174619 0.041 Uiso 1 1 calc R U . . .
 C110 C 0.6937(3) 0.8173(3) 2.1399(3) 0.0427(13) Uani 1 1 d . . . . .
 H110 H 0.718242 0.818563 2.192567 0.051 Uiso 1 1 calc R U . . .
 C113 C 0.6818(3) 0.6182(3) 1.2750(3) 0.0349(11) Uani 1 1 d . . . . .
 H113 H 0.713669 0.661560 1.300448 0.042 Uiso 1 1 calc R U . . .
 C84 C 0.2846(3) 0.8554(3) 0.7942(3) 0.0420(13) Uani 1 1 d . . . . .
 H84 H 0.267824 0.902448 0.765525 0.050 Uiso 1 1 calc R U . . .
 C123 C 0.4559(3) 0.5418(3) 0.8382(3) 0.0344(11) Uani 1 1 d . . . . .
 C52 C 0.9276(3) 0.9235(4) 1.5630(3) 0.0408(12) Uani 1 1 d . . . . .
 H52A H 0.952891 0.877643 1.594288 0.061 Uiso 1 1 calc R U . . .
 H52B H 0.943342 0.971665 1.593248 0.061 Uiso 1 1 calc R U . . .
 H52C H 0.941377 0.927534 1.523314 0.061 Uiso 1 1 calc R U . . .
 C37 C 0.8255(3) 0.6290(3) 1.6683(3) 0.0351(11) Uani 1 1 d . . . . .
 H37 H 0.858031 0.647589 1.717068 0.042 Uiso 1 1 calc R U . . .
 C33 C 0.8377(3) 0.5521(3) 1.5063(3) 0.0339(11) Uani 1 1 d . . . . .
 C82 C 0.3191(3) 0.8603(3) 0.8703(3) 0.0375(12) Uani 1 1 d . . . . .
 H82 H 0.326197 0.910747 0.893150 0.045 Uiso 1 1 calc R U . . .
 C103 C 0.5132(3) 0.7799(3) 1.8601(3) 0.0367(12) Uani 1 1 d . . . . .
 H103 H 0.490949 0.751589 1.884729 0.044 Uiso 1 1 calc R U . . .
 C145 C 0.8454(3) 0.5797(4) 2.2635(3) 0.0478(15) Uani 1 1 d . . . . .
 H145 H 0.835435 0.616800 2.292458 0.057 Uiso 1 1 calc R U . . .
 C126 C 0.3507(3) 0.5161(4) 0.7169(3) 0.0500(15) Uani 1 1 d . . . . .
 H126 H 0.299136 0.502340 0.687539 0.060 Uiso 1 1 calc R U . . .
 C143 C 0.8139(3) 0.5910(4) 2.1861(3) 0.0415(13) Uani 1 1 d . . . . .
 H143 H 0.782113 0.635070 2.162888 0.050 Uiso 1 1 calc R U . . .
 C83 C 0.3317(3) 0.7217(3) 0.8788(3) 0.0435(13) Uani 1 1 d . . . . .
 H83 H 0.347315 0.674557 0.907435 0.052 Uiso 1 1 calc R U . . .
 C80 C 0.3802(3) 0.7985(3) 0.9970(3) 0.0298(10) Uani 1 1 d . . . . .
 C108 C 0.7344(3) 0.8170(4) 2.1028(3) 0.0481(14) Uani 1 1 d . . . . .
 H108 H 0.787852 0.817566 2.130229 0.058 Uiso 1 1 calc R U . . .
 C120 C 0.4578(3) 0.5116(4) 0.9584(3) 0.0419(13) Uani 1 1 d . . . . .
 H120 H 0.411459 0.484071 0.931714 0.050 Uiso 1 1 calc R U . . .
 C89 C 0.2572(3) 0.7157(4) 0.6426(3) 0.0480(15) Uani 1 1 d . . . . .
 H89 H 0.288923 0.674439 0.672933 0.058 Uiso 1 1 calc R U . . .
 C106 C 0.7001(3) 0.8159(4) 2.0267(3) 0.0449(14) Uani 1 1 d . . . . .
 H106 H 0.730061 0.815730 2.002497 0.054 Uiso 1 1 calc R U . . .
 C124 C 0.3808(3) 0.5230(4) 0.7928(3) 0.0463(14) Uani 1 1 d . . . . .
 H124 H 0.349061 0.514687 0.814594 0.056 Uiso 1 1 calc R U . . .
 C85 C 0.2971(3) 0.7168(4) 0.8019(3) 0.0429(13) Uani 1 1 d . . . . .
 H85 H 0.289565 0.666340 0.778986 0.052 Uiso 1 1 calc R U . . .
 C76 C 0.4054(3) 0.8711(3) 1.1088(3) 0.0439(13) Uani 1 1 d . . . . .
 H76 H 0.400842 0.918425 1.131343 0.053 Uiso 1 1 calc R U . . .
 C128 C 0.3945(3) 0.5288(4) 0.6832(3) 0.0479(14) Uani 1 1 d . . . . .
 H128 H 0.373574 0.526232 0.630817 0.057 Uiso 1 1 calc R U . . .
 C57 C 1.0799(3) 0.5804(3) 1.5907(3) 0.0398(12) Uani 1 1 d . . . . .
 H57A H 1.134941 0.590103 1.617733 0.048 Uiso 1 1 calc R U . . .
 H57B H 1.070125 0.534745 1.557105 0.048 Uiso 1 1 calc R U . . .
 C53 C 0.8572(3) 0.7627(3) 1.5204(3) 0.0402(12) Uani 1 1 d . . . . .
 H53A H 0.871477 0.764779 1.573766 0.048 Uiso 1 1 calc R U . . .
 H53B H 0.824242 0.716189 1.498155 0.048 Uiso 1 1 calc R U . . .
 C118 C 0.4912(3) 0.5149(4) 1.0350(3) 0.0422(13) Uani 1 1 d . . . . .
 H118 H 0.466848 0.489776 1.059242 0.051 Uiso 1 1 calc R U . . .
 C63 C 0.2460(3) 0.4720(3) 1.3440(3) 0.0376(12) Uani 1 1 d . . . . .
 H63 H 0.261984 0.460894 1.397362 0.045 Uiso 1 1 calc R U . . .
 C71 C 0.0178(3) 0.8904(4) 1.1705(3) 0.0494(15) Uani 1 1 d . . . . .
 H71 H 0.007806 0.906393 1.211976 0.059 Uiso 1 1 calc R U . . .
 C55 C 0.9858(3) 0.7282(4) 1.4417(3) 0.0459(14) Uani 1 1 d . . . . .
 H55A H 0.974363 0.728445 1.389113 0.055 Uiso 1 1 calc R U . . .
 H55B H 1.014582 0.776870 1.465432 0.055 Uiso 1 1 calc R U . . .
 C121 C 0.5570(3) 0.5889(4) 0.9620(3) 0.0461(14) Uani 1 1 d . . . . .
 H121 H 0.580006 0.615891 0.937392 0.055 Uiso 1 1 calc R U . . .
 C58 C 1.0506(3) 0.5631(4) 1.6457(3) 0.0406(13) Uani 1 1 d . . . . .
 H58 H 1.068408 0.608056 1.681773 0.049 Uiso 1 1 calc R U . . .
 C119 C 0.5906(3) 0.5917(4) 1.0381(3) 0.0455(14) Uani 1 1 d . . . . .
 H119 H 0.636391 0.620236 1.064855 0.055 Uiso 1 1 calc R U . . .
 C109 C 0.6159(4) 0.8158(4) 2.0991(3) 0.0521(16) Uani 1 1 d . . . . .
 H109 H 0.586250 0.815938 2.123775 0.063 Uiso 1 1 calc R U . . .
 C91 C 0.2281(4) 0.7125(4) 0.5656(3) 0.0541(17) Uani 1 1 d . . . . .
 H91 H 0.239950 0.669179 0.543479 0.065 Uiso 1 1 calc R U . . .
 C69 C -0.0329(3) 0.7292(4) 1.2200(3) 0.0477(14) Uani 1 1 d . . . . .
 C64 C 0.2974(3) 0.4261(4) 1.3225(3) 0.0472(14) Uani 1 1 d . . . . .
 H64A H 0.292732 0.369371 1.329286 0.071 Uiso 1 1 calc R U . . .
 H64B H 0.349744 0.442678 1.354044 0.071 Uiso 1 1 calc R U . . .
 H64C H 0.282923 0.436631 1.270433 0.071 Uiso 1 1 calc R U . . .
 C136 C 0.7556(4) 0.4961(4) 1.9392(3) 0.0590(18) Uani 1 1 d . . . . .
 H136 H 0.751808 0.451464 1.909541 0.071 Uiso 1 1 calc R U . . .
 C88 C 0.1918(4) 0.8368(4) 0.6305(3) 0.0530(16) Uani 1 1 d . . . . .
 H88 H 0.177508 0.878892 0.651878 0.064 Uiso 1 1 calc R U . . .
 C59 C 1.0844(3) 0.4885(4) 1.6922(3) 0.0492(14) Uani 1 1 d . . . . .
 H59 H 1.058694 0.481639 1.723198 0.059 Uiso 1 1 calc R U . . .
 C70 C -0.0339(3) 0.8210(5) 1.1309(3) 0.0591(18) Uani 1 1 d . . . . .
 H70A H -0.085191 0.832992 1.123055 0.071 Uiso 1 1 calc R U . . .
 H70B H -0.036991 0.814258 1.081612 0.071 Uiso 1 1 calc R U . . .
 C146 C 0.8901(3) 0.5159(4) 2.2969(3) 0.0483(15) Uani 1 1 d . . . . .
 H146 H 0.910237 0.507755 2.348742 0.058 Uiso 1 1 calc R U . . .
 C65 C 0.1647(3) 0.4412(4) 1.2968(3) 0.0494(15) Uani 1 1 d . . . . .
 H65A H 0.146391 0.455876 1.244747 0.074 Uiso 1 1 calc R U . . .
 H65B H 0.132037 0.464694 1.314690 0.074 Uiso 1 1 calc R U . . .
 H65C H 0.164231 0.383494 1.300988 0.074 Uiso 1 1 calc R U . . .
 C78 C 0.3735(3) 0.8658(3) 1.0330(3) 0.0432(13) Uani 1 1 d . . . . .
 H78 H 0.345731 0.909618 1.003739 0.052 Uiso 1 1 calc R U . . .
 C51 C 0.8010(3) 0.9850(4) 1.4839(4) 0.0467(14) Uani 1 1 d . . . . .
 H51A H 0.802438 0.984550 1.436777 0.070 Uiso 1 1 calc R U . . .
 H51B H 0.825689 1.032975 1.511670 0.070 Uiso 1 1 calc R U . . .
 H51C H 0.748481 0.984054 1.473934 0.070 Uiso 1 1 calc R U . . .
 C139 C 0.7758(3) 0.6233(4) 2.0290(3) 0.0491(15) Uani 1 1 d . . . . .
 H139 H 0.784719 0.668440 2.059665 0.059 Uiso 1 1 calc R U . . .
 C125 C 0.5002(3) 0.5525(4) 0.8034(3) 0.0508(16) Uani 1 1 d . . . . .
 H125 H 0.552164 0.564975 0.832275 0.061 Uiso 1 1 calc R U . . .
 C66 C 0.2085(3) 0.6146(4) 1.3620(3) 0.0545(17) Uani 1 1 d . . . . .
 H66A H 0.217588 0.597578 1.411797 0.065 Uiso 1 1 calc R U . . .
 H66B H 0.226389 0.669804 1.365590 0.065 Uiso 1 1 calc R U . . .
 C142 C 0.8764(4) 0.4735(4) 2.1795(3) 0.0511(15) Uani 1 1 d . . . . .
 H142 H 0.888392 0.436425 2.151984 0.061 Uiso 1 1 calc R U . . .
 C72 C 0.0001(4) 0.9621(4) 1.1190(3) 0.0570(17) Uani 1 1 d . . . . .
 H72 H -0.006919 0.943546 1.069757 0.068 Uiso 1 1 calc R U . . .
 C137 C 0.7428(3) 0.6335(4) 1.9530(3) 0.0478(14) Uani 1 1 d . . . . .
 H137 H 0.728575 0.685025 1.932477 0.057 Uiso 1 1 calc R U . . .
 C144 C 0.9056(4) 0.4642(4) 2.2557(3) 0.0587(17) Uani 1 1 d . . . . .
 H144 H 0.937401 0.420266 2.279430 0.070 Uiso 1 1 calc R U . . .
 C68 C 0.0049(3) 0.6546(4) 1.2591(4) 0.0518(15) Uani 1 1 d . . . . .
 H68A H -0.001618 0.613347 1.222291 0.062 Uiso 1 1 calc R U . . .
 H68B H -0.018394 0.635397 1.289084 0.062 Uiso 1 1 calc R U . . .
 C90 C 0.1636(4) 0.8344(4) 0.5541(3) 0.0604(18) Uani 1 1 d . . . . .
 H90 H 0.131495 0.875418 0.523861 0.072 Uiso 1 1 calc R U . . .
 C92 C 0.1822(4) 0.7726(4) 0.5220(3) 0.0601(18) Uani 1 1 d . . . . .
 H92 H 0.163307 0.771498 0.469769 0.072 Uiso 1 1 calc R U . . .
 C138 C 0.7872(4) 0.4869(4) 2.0157(3) 0.0605(18) Uani 1 1 d . . . . .
 H138 H 0.802853 0.435652 2.036314 0.073 Uiso 1 1 calc R U . . .
 C127 C 0.4690(4) 0.5451(5) 0.7276(3) 0.0635(19) Uani 1 1 d . . . . .
 H127 H 0.500527 0.551668 0.705361 0.076 Uiso 1 1 calc R U . . .
 C147 C 1.0525(4) 0.7436(4) 1.8334(4) 0.0626(18) Uani 1 1 d . . . . .
 H147 H 1.035485 0.687277 1.827410 0.075 Uiso 1 1 calc R U . . .
 C60 C 1.0700(5) 0.4145(4) 1.6482(4) 0.076(2) Uani 1 1 d . . . . .
 H60A H 1.015741 0.408649 1.615209 0.115 Uiso 1 1 calc R U . . .
 H60B H 1.088704 0.369097 1.681812 0.115 Uiso 1 1 calc R U . . .
 H60C H 1.096183 0.417184 1.618430 0.115 Uiso 1 1 calc R U . . .
 C73 C 0.0623(4) 1.0246(5) 1.1495(4) 0.068(2) Uani 1 1 d . . . . .
 H73A H 0.074688 1.037593 1.200598 0.103 Uiso 1 1 calc R U . . .
 H73B H 0.044844 1.072272 1.118701 0.103 Uiso 1 1 calc R U . . .
 H73C H 0.107233 1.003912 1.148632 0.103 Uiso 1 1 calc R U . . .
 C74 C -0.0738(4) 1.0007(6) 1.1078(4) 0.075(2) Uani 1 1 d . . . . .
 H74A H -0.113629 0.960619 1.091208 0.113 Uiso 1 1 calc R U . . .
 H74B H -0.088670 1.042502 1.070304 0.113 Uiso 1 1 calc R U . . .
 H74C H -0.066099 1.023583 1.154842 0.113 Uiso 1 1 calc R U . . .
 C61 C 1.1671(4) 0.5001(5) 1.7460(4) 0.073(2) Uani 1 1 d . . . . .
 H61A H 1.196191 0.497153 1.719114 0.109 Uiso 1 1 calc R U . . .
 H61B H 1.184185 0.458693 1.784006 0.109 Uiso 1 1 calc R U . . .
 H61C H 1.174601 0.552054 1.769718 0.109 Uiso 1 1 calc R U . . .

loop_
  _atom_site_aniso_label
  _atom_site_aniso_U_11
  _atom_site_aniso_U_22
  _atom_site_aniso_U_33
  _atom_site_aniso_U_23
  _atom_site_aniso_U_13
  _atom_site_aniso_U_12
 Cl1 0.0597(9) 0.0710(11) 0.0807(12) 0.0125(9) 0.0312(9) 0.0132(8)
 Cl2 0.0784(12) 0.1057(17) 0.0755(13) -0.0248(12) 0.0140(10) 0.0129(12)
 Cl3 0.0570(10) 0.0939(16) 0.174(3) -0.0232(16) 0.0646(14) -0.0092(10)
 O3 0.0354(17) 0.045(2) 0.0248(18) 0.0002(15) 0.0158(15) -0.0011(15)
 O8 0.0340(18) 0.068(3) 0.0314(19) -0.0045(18) 0.0179(16) -0.0078(18)
 O9 0.0341(17) 0.055(2) 0.042(2) -0.0068(18) 0.0210(16) 0.0045(17)
 O12 0.051(2) 0.047(2) 0.047(2) 0.0068(18) 0.0341(19) 0.0099(18)
 O5 0.0353(18) 0.067(3) 0.0261(18) 0.0079(17) 0.0115(15) -0.0011(18)
 O2 0.0394(19) 0.067(3) 0.0338(19) -0.0008(18) 0.0257(17) -0.0040(18)
 O4 0.041(2) 0.065(3) 0.034(2) -0.0002(18) 0.0214(17) 0.0040(18)
 O1 0.040(2) 0.080(3) 0.030(2) -0.0023(19) 0.0109(17) 0.000(2)
 O6 0.0369(19) 0.070(3) 0.039(2) -0.0066(19) 0.0253(17) 0.0042(18)
 O7 0.0329(18) 0.071(3) 0.033(2) -0.0112(18) 0.0174(16) -0.0013(18)
 O11 0.049(2) 0.051(2) 0.048(2) 0.0015(18) 0.0307(19) 0.0104(18)
 O10 0.054(2) 0.059(3) 0.045(2) -0.015(2) 0.024(2) -0.010(2)
 O13 0.0280(17) 0.064(3) 0.059(2) -0.020(2) 0.0194(17) -0.0024(18)
 N4 0.031(2) 0.045(3) 0.024(2) -0.0025(18) 0.0120(17) -0.0061(18)
 O16 0.0377(19) 0.085(3) 0.044(2) 0.002(2) 0.0228(18) 0.004(2)
 O14 0.058(2) 0.057(3) 0.049(2) -0.008(2) 0.020(2) -0.009(2)
 N3 0.033(2) 0.051(3) 0.030(2) -0.0005(19) 0.0193(18) 0.0033(19)
 N2 0.030(2) 0.043(2) 0.032(2) 0.0006(18) 0.0179(18) 0.0004(18)
 O15 0.057(2) 0.068(3) 0.073(3) 0.000(2) 0.040(2) 0.010(2)
 C45 0.031(2) 0.027(2) 0.025(2) 0.0016(18) 0.0153(19) 0.0013(19)
 C46 0.033(2) 0.026(2) 0.027(2) 0.0001(19) 0.015(2) -0.0031(19)
 C129 0.028(2) 0.033(3) 0.024(2) -0.0039(19) 0.0161(19) -0.0039(19)
 C14 0.040(2) 0.029(2) 0.024(2) -0.0017(19) 0.020(2) -0.002(2)
 C29 0.033(2) 0.032(3) 0.022(2) -0.0048(19) 0.0164(19) -0.005(2)
 C93 0.031(2) 0.036(3) 0.024(2) -0.0003(19) 0.017(2) 0.001(2)
 C130 0.041(3) 0.036(3) 0.025(2) -0.005(2) 0.019(2) 0.001(2)
 N1 0.041(2) 0.063(3) 0.028(2) 0.001(2) 0.017(2) -0.002(2)
 C15 0.034(2) 0.021(2) 0.025(2) 0.0000(18) 0.0163(19) -0.0041(19)
 C96 0.045(3) 0.025(2) 0.029(3) -0.0065(19) 0.019(2) -0.001(2)
 C135 0.036(2) 0.037(3) 0.028(3) -0.002(2) 0.014(2) -0.002(2)
 C26 0.036(2) 0.026(2) 0.024(2) -0.0022(18) 0.017(2) -0.003(2)
 C44 0.032(2) 0.043(3) 0.024(2) -0.003(2) 0.015(2) -0.003(2)
 C12 0.038(2) 0.026(2) 0.022(2) -0.0052(18) 0.015(2) -0.002(2)
 C40 0.028(2) 0.028(2) 0.025(2) 0.0039(18) 0.0150(19) 0.0054(19)
 C104 0.038(3) 0.031(3) 0.025(2) 0.0026(19) 0.017(2) 0.006(2)
 C134 0.033(2) 0.033(3) 0.026(2) -0.001(2) 0.017(2) 0.001(2)
 C21 0.040(3) 0.032(3) 0.029(3) 0.002(2) 0.020(2) -0.007(2)
 C111 0.030(2) 0.040(3) 0.023(2) 0.000(2) 0.016(2) 0.001(2)
 C47 0.032(2) 0.027(2) 0.029(2) -0.0010(19) 0.017(2) -0.0015(19)
 C22 0.036(2) 0.030(3) 0.026(2) -0.0014(19) 0.020(2) -0.008(2)
 C105 0.038(2) 0.033(3) 0.026(2) 0.001(2) 0.018(2) 0.002(2)
 C27 0.035(2) 0.029(2) 0.021(2) 0.0021(19) 0.0132(19) 0.0015(19)
 C131 0.028(2) 0.034(3) 0.030(3) -0.003(2) 0.015(2) 0.006(2)
 C117 0.031(2) 0.039(3) 0.031(3) -0.001(2) 0.021(2) -0.001(2)
 C94 0.041(3) 0.034(3) 0.030(3) 0.000(2) 0.018(2) 0.001(2)
 C5 0.037(2) 0.028(3) 0.026(2) -0.0025(19) 0.016(2) -0.008(2)
 C48 0.030(2) 0.034(3) 0.029(2) 0.0006(19) 0.019(2) 0.000(2)
 C11 0.036(2) 0.030(3) 0.027(3) -0.0021(19) 0.020(2) 0.001(2)
 C16 0.035(2) 0.027(2) 0.024(2) 0.0004(18) 0.016(2) -0.0013(19)
 C133 0.035(2) 0.042(3) 0.023(2) -0.007(2) 0.015(2) 0.003(2)
 C98 0.028(2) 0.035(3) 0.027(2) -0.0001(19) 0.019(2) 0.0048(19)
 C19 0.037(3) 0.037(3) 0.028(3) 0.000(2) 0.018(2) -0.008(2)
 C30 0.031(2) 0.030(3) 0.031(2) -0.004(2) 0.018(2) -0.007(2)
 C6 0.039(3) 0.032(3) 0.025(2) -0.0023(19) 0.018(2) -0.005(2)
 C9 0.035(2) 0.036(3) 0.026(2) -0.003(2) 0.017(2) -0.004(2)
 C17 0.038(3) 0.031(3) 0.027(2) -0.003(2) 0.019(2) -0.004(2)
 C95 0.033(2) 0.044(3) 0.030(3) -0.005(2) 0.019(2) -0.009(2)
 C99 0.029(2) 0.033(3) 0.023(2) 0.0051(18) 0.0165(19) 0.0070(19)
 C116 0.032(2) 0.033(3) 0.033(3) 0.000(2) 0.021(2) 0.000(2)
 C50 0.035(3) 0.046(3) 0.034(3) -0.001(2) 0.022(2) 0.000(2)
 C140 0.034(2) 0.048(3) 0.023(2) 0.000(2) 0.014(2) 0.002(2)
 C23 0.035(2) 0.026(2) 0.026(2) -0.0008(19) 0.017(2) -0.003(2)
 C13 0.036(2) 0.030(2) 0.022(2) -0.0062(18) 0.016(2) 0.001(2)
 C7 0.040(3) 0.033(3) 0.030(3) -0.002(2) 0.020(2) -0.005(2)
 C24 0.041(3) 0.029(3) 0.023(2) -0.0038(19) 0.017(2) -0.001(2)
 C2 0.041(3) 0.039(3) 0.023(2) -0.005(2) 0.016(2) -0.012(2)
 C28 0.037(2) 0.030(2) 0.022(2) -0.0032(18) 0.0195(19) -0.004(2)
 C39 0.029(2) 0.035(3) 0.025(2) -0.0012(19) 0.0162(19) -0.002(2)
 C18 0.033(2) 0.043(3) 0.027(3) -0.003(2) 0.019(2) -0.003(2)
 C75 0.039(3) 0.038(3) 0.028(3) -0.006(2) 0.020(2) -0.012(2)
 C86 0.034(2) 0.045(3) 0.028(3) -0.005(2) 0.019(2) -0.006(2)
 C100 0.037(3) 0.041(3) 0.032(3) 0.003(2) 0.023(2) -0.004(2)
 C102 0.032(2) 0.045(3) 0.036(3) -0.003(2) 0.019(2) -0.008(2)
 C36 0.030(2) 0.042(3) 0.029(2) 0.004(2) 0.016(2) 0.001(2)
 C38 0.038(3) 0.039(3) 0.028(2) -0.006(2) 0.021(2) -0.002(2)
 C54 0.047(3) 0.037(3) 0.047(3) -0.002(2) 0.028(3) 0.002(2)
 C132 0.043(3) 0.038(3) 0.029(3) -0.001(2) 0.018(2) 0.007(2)
 C112 0.045(3) 0.033(3) 0.030(3) -0.001(2) 0.025(2) -0.001(2)
 C81 0.029(2) 0.040(3) 0.029(2) -0.002(2) 0.018(2) -0.002(2)
 C56 0.041(3) 0.050(3) 0.038(3) -0.002(2) 0.025(2) -0.001(3)
 C43 0.034(2) 0.029(2) 0.025(2) 0.0016(19) 0.016(2) -0.003(2)
 C34 0.034(3) 0.046(3) 0.031(3) 0.003(2) 0.019(2) 0.001(2)
 C25 0.038(3) 0.035(3) 0.030(3) 0.002(2) 0.018(2) -0.002(2)
 C97 0.036(2) 0.037(3) 0.029(2) -0.001(2) 0.020(2) -0.006(2)
 C122 0.031(2) 0.041(3) 0.035(3) 0.002(2) 0.019(2) 0.001(2)
 C62 0.025(2) 0.061(4) 0.030(3) 0.000(2) 0.011(2) -0.003(2)
 C42 0.035(2) 0.031(3) 0.024(2) -0.0019(19) 0.017(2) 0.000(2)
 C77 0.042(3) 0.045(3) 0.029(3) 0.003(2) 0.016(2) 0.005(2)
 C1 0.038(3) 0.052(3) 0.028(3) 0.002(2) 0.014(2) -0.003(2)
 C115 0.037(2) 0.042(3) 0.032(3) 0.002(2) 0.023(2) -0.004(2)
 C8 0.045(3) 0.039(3) 0.030(3) -0.005(2) 0.024(2) -0.008(2)
 C4 0.044(3) 0.038(3) 0.024(2) 0.001(2) 0.020(2) -0.010(2)
 C101 0.033(2) 0.047(3) 0.028(2) 0.006(2) 0.018(2) -0.001(2)
 C67 0.040(3) 0.054(4) 0.037(3) -0.002(3) 0.020(2) -0.009(3)
 C141 0.039(3) 0.049(3) 0.028(3) -0.005(2) 0.016(2) -0.005(2)
 C3 0.039(3) 0.052(3) 0.025(2) -0.004(2) 0.016(2) -0.009(2)
 C41 0.030(2) 0.031(3) 0.024(2) -0.0018(19) 0.0140(19) 0.0000(19)
 C32 0.041(3) 0.039(3) 0.033(3) 0.000(2) 0.028(2) 0.001(2)
 C79 0.045(3) 0.046(3) 0.033(3) -0.006(2) 0.022(2) 0.004(2)
 C20 0.036(3) 0.055(3) 0.027(3) 0.002(2) 0.015(2) -0.002(2)
 C107 0.047(3) 0.056(4) 0.026(3) 0.000(2) 0.019(2) -0.007(3)
 C10 0.045(3) 0.040(3) 0.031(3) -0.004(2) 0.024(2) -0.005(2)
 C35 0.037(3) 0.051(3) 0.030(3) -0.007(2) 0.018(2) -0.004(2)
 C87 0.040(3) 0.050(3) 0.027(3) -0.004(2) 0.018(2) -0.013(2)
 C31 0.037(3) 0.036(3) 0.028(2) -0.004(2) 0.022(2) -0.010(2)
 C49 0.035(3) 0.046(3) 0.035(3) -0.002(2) 0.026(2) 0.000(2)
 C114 0.039(3) 0.038(3) 0.031(3) -0.003(2) 0.022(2) -0.002(2)
 C110 0.064(4) 0.042(3) 0.024(3) 0.002(2) 0.022(3) -0.006(3)
 C113 0.039(3) 0.038(3) 0.034(3) -0.004(2) 0.023(2) -0.008(2)
 C84 0.054(3) 0.045(3) 0.025(3) 0.005(2) 0.018(2) -0.006(3)
 C123 0.036(3) 0.036(3) 0.029(3) 0.002(2) 0.014(2) 0.003(2)
 C52 0.037(3) 0.047(3) 0.035(3) 0.006(2) 0.014(2) 0.002(2)
 C37 0.035(2) 0.045(3) 0.027(2) -0.003(2) 0.017(2) -0.003(2)
 C33 0.035(3) 0.039(3) 0.037(3) -0.003(2) 0.025(2) -0.005(2)
 C82 0.041(3) 0.039(3) 0.035(3) -0.001(2) 0.020(2) -0.003(2)
 C103 0.042(3) 0.046(3) 0.028(3) 0.002(2) 0.021(2) -0.006(2)
 C145 0.039(3) 0.079(4) 0.031(3) -0.015(3) 0.021(2) -0.009(3)
 C126 0.043(3) 0.065(4) 0.033(3) -0.011(3) 0.010(3) 0.001(3)
 C143 0.033(2) 0.060(4) 0.031(3) -0.002(2) 0.015(2) 0.000(2)
 C83 0.051(3) 0.042(3) 0.031(3) -0.005(2) 0.015(2) -0.003(3)
 C80 0.035(2) 0.033(3) 0.026(2) -0.005(2) 0.018(2) -0.008(2)
 C108 0.043(3) 0.063(4) 0.030(3) 0.001(3) 0.011(2) 0.008(3)
 C120 0.035(3) 0.054(3) 0.035(3) 0.000(2) 0.015(2) -0.011(2)
 C89 0.042(3) 0.072(4) 0.036(3) -0.015(3) 0.023(3) -0.016(3)
 C106 0.039(3) 0.067(4) 0.032(3) 0.002(3) 0.019(2) 0.004(3)
 C124 0.039(3) 0.063(4) 0.037(3) -0.005(3) 0.018(2) 0.005(3)
 C85 0.048(3) 0.044(3) 0.039(3) -0.012(2) 0.022(3) -0.002(3)
 C76 0.065(4) 0.037(3) 0.029(3) -0.006(2) 0.022(3) -0.005(3)
 C128 0.055(3) 0.054(4) 0.030(3) -0.004(2) 0.017(3) -0.003(3)
 C57 0.036(3) 0.050(3) 0.042(3) 0.000(2) 0.026(2) 0.003(2)
 C53 0.044(3) 0.047(3) 0.042(3) -0.004(2) 0.031(3) 0.004(2)
 C118 0.039(3) 0.054(3) 0.042(3) -0.001(3) 0.027(2) -0.008(2)
 C63 0.034(2) 0.047(3) 0.031(3) 0.004(2) 0.015(2) -0.012(2)
 C71 0.036(3) 0.074(4) 0.037(3) 0.012(3) 0.016(2) 0.013(3)
 C55 0.053(3) 0.046(3) 0.052(3) 0.005(3) 0.036(3) 0.008(3)
 C121 0.049(3) 0.056(4) 0.035(3) 0.005(3) 0.022(3) -0.009(3)
 C58 0.028(2) 0.059(4) 0.036(3) -0.006(2) 0.016(2) -0.001(2)
 C119 0.044(3) 0.055(4) 0.036(3) -0.003(3) 0.017(2) -0.017(3)
 C109 0.067(4) 0.066(4) 0.035(3) -0.001(3) 0.033(3) -0.021(3)
 C91 0.055(3) 0.072(5) 0.041(3) -0.022(3) 0.028(3) -0.026(3)
 C69 0.032(3) 0.061(4) 0.046(3) -0.009(3) 0.016(3) -0.003(3)
 C64 0.051(3) 0.044(3) 0.054(4) 0.002(3) 0.030(3) -0.005(3)
 C136 0.103(5) 0.043(3) 0.024(3) -0.006(2) 0.025(3) 0.008(3)
 C88 0.071(4) 0.051(4) 0.034(3) -0.005(3) 0.022(3) -0.013(3)
 C59 0.051(3) 0.058(4) 0.048(3) -0.003(3) 0.032(3) -0.002(3)
 C70 0.038(3) 0.098(6) 0.037(3) 0.009(3) 0.014(3) 0.000(3)
 C146 0.046(3) 0.069(4) 0.026(3) 0.006(3) 0.014(2) -0.003(3)
 C65 0.043(3) 0.062(4) 0.041(3) -0.005(3) 0.018(3) -0.014(3)
 C78 0.061(3) 0.037(3) 0.033(3) 0.008(2) 0.024(3) 0.002(3)
 C51 0.032(3) 0.049(3) 0.059(4) -0.002(3) 0.021(3) -0.002(2)
 C139 0.062(3) 0.049(3) 0.031(3) -0.009(2) 0.019(3) 0.006(3)
 C125 0.051(3) 0.066(4) 0.035(3) -0.009(3) 0.021(3) -0.025(3)
 C66 0.033(3) 0.078(5) 0.044(3) -0.020(3) 0.011(2) -0.002(3)
 C142 0.076(4) 0.047(3) 0.025(3) 0.003(2) 0.020(3) 0.008(3)
 C72 0.057(4) 0.076(5) 0.036(3) 0.006(3) 0.020(3) 0.008(3)
 C137 0.065(4) 0.040(3) 0.036(3) 0.004(2) 0.023(3) 0.012(3)
 C144 0.079(4) 0.055(4) 0.030(3) 0.001(3) 0.016(3) 0.011(3)
 C68 0.038(3) 0.055(4) 0.069(4) -0.009(3) 0.031(3) -0.004(3)
 C90 0.077(4) 0.059(4) 0.030(3) -0.003(3) 0.013(3) -0.020(3)
 C92 0.073(4) 0.074(5) 0.034(3) -0.011(3) 0.027(3) -0.032(4)
 C138 0.096(5) 0.041(3) 0.031(3) 0.006(3) 0.019(3) 0.009(3)
 C127 0.078(5) 0.081(5) 0.039(3) 0.000(3) 0.034(3) -0.027(4)
 C147 0.049(3) 0.063(4) 0.067(4) -0.004(3) 0.021(3) 0.001(3)
 C60 0.120(7) 0.055(4) 0.064(5) 0.008(4) 0.051(5) 0.009(4)
 C73 0.065(4) 0.077(5) 0.059(4) 0.017(4) 0.026(4) 0.017(4)
 C74 0.058(4) 0.101(6) 0.055(4) 0.013(4) 0.019(3) 0.021(4)
 C61 0.045(3) 0.086(6) 0.074(5) 0.024(4) 0.018(3) 0.017(4)

_geom_special_details
;
 All esds (except the esd in the dihedral angle between two l.s. planes)
 are estimated using the full covariance matrix.  The cell esds are taken
 into account individually in the estimation of esds in distances, angles
 and torsion angles; correlations between esds in cell parameters are only
 used when they are defined by crystal symmetry.  An approximate (isotropic)
 treatment of cell esds is used for estimating esds involving l.s. planes.
;
loop_
  _geom_bond_atom_site_label_1
  _geom_bond_atom_site_label_2
  _geom_bond_distance
  _geom_bond_site_symmetry_2
  _geom_bond_publ_flag
 Cl1 C147 1.742(7) . ?
 Cl2 C147 1.769(8) . ?
 Cl3 C147 1.752(7) . ?
 O3 C11 1.216(6) . ?
 O8 C44 1.222(6) . ?
 O9 C54 1.348(7) . ?
 O9 C53 1.450(6) . ?
 O12 C56 1.352(6) . ?
 O12 C57 1.416(7) . ?
 O5 C25 1.231(6) . ?
 O2 C10 1.219(6) . ?
 O4 C20 1.214(7) . ?
 O1 C1 1.222(6) . ?
 O6 C34 1.237(6) . ?
 O7 C35 1.226(6) . ?
 O11 C56 1.201(6) . ?
 O10 C54 1.183(7) . ?
 O13 C67 1.320(7) . ?
 O13 C66 1.452(6) . ?
 N4 C44 1.396(6) . ?
 N4 C25 1.398(6) . ?
 N4 C62 1.497(6) . ?
 O16 C69 1.349(7) . ?
 O16 C70 1.422(8) . ?
 O14 C67 1.203(7) . ?
 N3 C34 1.391(7) . ?
 N3 C35 1.395(7) . ?
 N3 C58 1.493(6) . ?
 N2 C11 1.406(6) . ?
 N2 C10 1.402(6) . ?
 N2 C49 1.479(6) . ?
 O15 C69 1.196(7) . ?
 C45 C46 1.417(6) . ?
 C45 C26 1.409(6) . ?
 C45 C43 1.416(7) . ?
 C46 C29 1.427(7) . ?
 C46 C40 1.433(6) . ?
 C129 C130 1.371(7) . ?
 C129 C131 1.398(7) . ?
 C129 C41 1.490(6) . ?
 C14 H14 0.9500 . ?
 C14 C15 1.389(6) . ?
 C14 C13 1.386(7) . ?
 C29 C30 1.468(6) . ?
 C29 C28 1.408(6) . ?
 C93 C94 1.373(7) . ?
 C93 C17 1.508(6) . ?
 C93 C95 1.389(7) . ?
 C130 H130 0.9500 . ?
 C130 C132 1.396(7) . ?
 N1 C1 1.401(7) . ?
 N1 C20 1.419(7) . ?
 N1 C71 1.494(7) . ?
 C15 C16 1.475(6) . ?
 C15 C23 1.435(6) . ?
 C96 H96 0.9500 . ?
 C96 C94 1.390(7) . ?
 C96 C98 1.399(7) . ?
 C135 C134 1.490(7) . ?
 C135 C136 1.369(8) . ?
 C135 C137 1.415(8) . ?
 C26 C27 1.390(7) . ?
 C26 C25 1.453(7) . ?
 C44 C43 1.463(6) . ?
 C12 C11 1.464(6) . ?
 C12 C13 1.390(7) . ?
 C12 C24 1.412(6) . ?
 C40 C39 1.461(6) . ?
 C40 C41 1.412(6) . ?
 C104 C105 1.486(6) . ?
 C104 C102 1.405(7) . ?
 C104 C103 1.398(7) . ?
 C134 C133 1.378(7) . ?
 C134 C132 1.405(7) . ?
 C21 C22 1.404(7) . ?
 C21 C19 1.412(7) . ?
 C21 C2 1.417(7) . ?
 C111 C112 1.374(7) . ?
 C111 C31 1.485(7) . ?
 C111 C113 1.399(7) . ?
 C47 C48 1.415(6) . ?
 C47 C30 1.440(6) . ?
 C47 C39 1.431(7) . ?
 C22 C5 1.432(7) . ?
 C22 C16 1.442(6) . ?
 C105 C107 1.370(7) . ?
 C105 C106 1.396(7) . ?
 C27 H27 0.9500 . ?
 C27 C28 1.378(7) . ?
 C131 H131 0.9500 . ?
 C131 C133 1.393(7) . ?
 C117 C116 1.473(7) . ?
 C117 C118 1.378(7) . ?
 C117 C119 1.411(7) . ?
 C94 H94 0.9500 . ?
 C5 C6 1.473(7) . ?
 C5 C4 1.395(7) . ?
 C48 C36 1.411(7) . ?
 C48 C33 1.415(7) . ?
 C16 C17 1.415(7) . ?
 C133 H133 0.9500 . ?
 C98 C99 1.480(6) . ?
 C98 C97 1.392(7) . ?
 C19 C18 1.379(7) . ?
 C19 C20 1.489(7) . ?
 C30 C31 1.412(7) . ?
 C6 C23 1.439(6) . ?
 C6 C7 1.413(7) . ?
 C9 C24 1.403(7) . ?
 C9 C8 1.366(7) . ?
 C9 C10 1.483(7) . ?
 C17 C18 1.398(7) . ?
 C95 H95 0.9500 . ?
 C95 C97 1.388(7) . ?
 C99 C100 1.387(7) . ?
 C99 C101 1.387(7) . ?
 C116 C115 1.403(7) . ?
 C116 C114 1.392(7) . ?
 C50 H50 1.0000 . ?
 C50 C49 1.533(7) . ?
 C50 C52 1.542(7) . ?
 C50 C51 1.501(8) . ?
 C140 C141 1.488(7) . ?
 C140 C139 1.399(8) . ?
 C140 C138 1.370(8) . ?
 C23 C24 1.425(7) . ?
 C13 H13 0.9500 . ?
 C7 C75 1.504(7) . ?
 C7 C8 1.390(7) . ?
 C2 C1 1.467(7) . ?
 C2 C3 1.380(7) . ?
 C28 H28 0.9500 . ?
 C39 C38 1.402(7) . ?
 C18 H18 0.9500 . ?
 C75 C77 1.376(7) . ?
 C75 C76 1.386(8) . ?
 C86 C87 1.504(7) . ?
 C86 C84 1.386(8) . ?
 C86 C85 1.371(8) . ?
 C100 H100 0.9500 . ?
 C100 C102 1.388(7) . ?
 C102 H102 0.9500 . ?
 C36 C35 1.476(7) . ?
 C36 C37 1.378(7) . ?
 C38 H38 0.9500 . ?
 C38 C37 1.384(7) . ?
 C54 C55 1.512(8) . ?
 C132 H132 0.9500 . ?
 C112 H112 0.9500 . ?
 C112 C114 1.396(7) . ?
 C81 C82 1.383(7) . ?
 C81 C83 1.377(7) . ?
 C81 C80 1.493(6) . ?
 C56 C55 1.506(8) . ?
 C43 C42 1.377(6) . ?
 C34 C33 1.484(7) . ?
 C97 H97 0.9500 . ?
 C122 C123 1.479(7) . ?
 C122 C120 1.380(7) . ?
 C122 C121 1.400(8) . ?
 C62 H62 1.0000 . ?
 C62 C63 1.524(8) . ?
 C62 C66 1.514(8) . ?
 C42 H42 0.9500 . ?
 C42 C41 1.398(6) . ?
 C77 H77 0.9500 . ?
 C77 C79 1.383(7) . ?
 C115 H115 0.9500 . ?
 C115 C113 1.373(7) . ?
 C8 H8 0.9500 . ?
 C4 H4 0.9500 . ?
 C4 C3 1.394(7) . ?
 C101 H101 0.9500 . ?
 C101 C103 1.384(7) . ?
 C67 C68 1.498(8) . ?
 C141 C143 1.397(8) . ?
 C141 C142 1.381(8) . ?
 C3 H3 0.9500 . ?
 C32 H32 0.9500 . ?
 C32 C31 1.397(7) . ?
 C32 C33 1.356(7) . ?
 C79 H79 0.9500 . ?
 C79 C80 1.378(7) . ?
 C107 H107 0.9500 . ?
 C107 C109 1.378(7) . ?
 C87 C89 1.406(8) . ?
 C87 C88 1.363(9) . ?
 C49 H49 1.0000 . ?
 C49 C53 1.520(8) . ?
 C114 H114 0.9500 . ?
 C110 H110 0.9500 . ?
 C110 C108 1.359(8) . ?
 C110 C109 1.384(9) . ?
 C113 H113 0.9500 . ?
 C84 H84 0.9500 . ?
 C84 C82 1.375(7) . ?
 C123 C124 1.386(7) . ?
 C123 C125 1.396(8) . ?
 C52 H52A 0.9800 . ?
 C52 H52B 0.9800 . ?
 C52 H52C 0.9800 . ?
 C37 H37 0.9500 . ?
 C82 H82 0.9500 . ?
 C103 H103 0.9500 . ?
 C145 H145 0.9500 . ?
 C145 C143 1.413(8) . ?
 C145 C146 1.362(9) . ?
 C126 H126 0.9500 . ?
 C126 C124 1.380(8) . ?
 C126 C128 1.373(9) . ?
 C143 H143 0.9500 . ?
 C83 H83 0.9500 . ?
 C83 C85 1.389(7) . ?
 C80 C78 1.397(7) . ?
 C108 H108 0.9500 . ?
 C108 C106 1.371(8) . ?
 C120 H120 0.9500 . ?
 C120 C118 1.383(8) . ?
 C89 H89 0.9500 . ?
 C89 C91 1.399(8) . ?
 C106 H106 0.9500 . ?
 C124 H124 0.9500 . ?
 C85 H85 0.9500 . ?
 C76 H76 0.9500 . ?
 C76 C78 1.373(7) . ?
 C128 H128 0.9500 . ?
 C128 C127 1.364(9) . ?
 C57 H57A 0.9900 . ?
 C57 H57B 0.9900 . ?
 C57 C58 1.533(8) . ?
 C53 H53A 0.9900 . ?
 C53 H53B 0.9900 . ?
 C118 H118 0.9500 . ?
 C63 H63 1.0000 . ?
 C63 C64 1.520(8) . ?
 C63 C65 1.544(7) . ?
 C71 H71 1.0000 . ?
 C71 C70 1.521(10) . ?
 C71 C72 1.534(9) . ?
 C55 H55A 0.9900 . ?
 C55 H55B 0.9900 . ?
 C121 H121 0.9500 . ?
 C121 C119 1.374(8) . ?
 C58 H58 1.0000 . ?
 C58 C59 1.531(9) . ?
 C119 H119 0.9500 . ?
 C109 H109 0.9500 . ?
 C91 H91 0.9500 . ?
 C91 C92 1.379(10) . ?
 C69 C68 1.493(9) . ?
 C64 H64A 0.9800 . ?
 C64 H64B 0.9800 . ?
 C64 H64C 0.9800 . ?
 C136 H136 0.9500 . ?
 C136 C138 1.391(8) . ?
 C88 H88 0.9500 . ?
 C88 C90 1.389(8) . ?
 C59 H59 1.0000 . ?
 C59 C60 1.488(10) . ?
 C59 C61 1.512(9) . ?
 C70 H70A 0.9900 . ?
 C70 H70B 0.9900 . ?
 C146 H146 0.9500 . ?
 C146 C144 1.352(9) . ?
 C65 H65A 0.9800 . ?
 C65 H65B 0.9800 . ?
 C65 H65C 0.9800 . ?
 C78 H78 0.9500 . ?
 C51 H51A 0.9800 . ?
 C51 H51B 0.9800 . ?
 C51 H51C 0.9800 . ?
 C139 H139 0.9500 . ?
 C139 C137 1.382(8) . ?
 C125 H125 0.9500 . ?
 C125 C127 1.376(8) . ?
 C66 H66A 0.9900 . ?
 C66 H66B 0.9900 . ?
 C142 H142 0.9500 . ?
 C142 C144 1.389(8) . ?
 C72 H72 1.0000 . ?
 C72 C73 1.528(11) . ?
 C72 C74 1.543(10) . ?
 C137 H137 0.9500 . ?
 C144 H144 0.9500 . ?
 C68 H68A 0.9900 . ?
 C68 H68B 0.9900 . ?
 C90 H90 0.9500 . ?
 C90 C92 1.378(10) . ?
 C92 H92 0.9500 . ?
 C138 H138 0.9500 . ?
 C127 H127 0.9500 . ?
 C147 H147 1.0000 . ?
 C60 H60A 0.9800 . ?
 C60 H60B 0.9800 . ?
 C60 H60C 0.9800 . ?
 C73 H73A 0.9800 . ?
 C73 H73B 0.9800 . ?
 C73 H73C 0.9800 . ?
 C74 H74A 0.9800 . ?
 C74 H74B 0.9800 . ?
 C74 H74C 0.9800 . ?
 C61 H61A 0.9800 . ?
 C61 H61B 0.9800 . ?
 C61 H61C 0.9800 . ?

loop_
  _geom_angle_atom_site_label_1
  _geom_angle_atom_site_label_2
  _geom_angle_atom_site_label_3
  _geom_angle
  _geom_angle_site_symmetry_1
  _geom_angle_site_symmetry_3
  _geom_angle_publ_flag
 C54 O9 C53 115.6(4) . . ?
 C56 O12 C57 118.6(4) . . ?
 C67 O13 C66 115.9(4) . . ?
 C44 N4 C25 123.2(4) . . ?
 C44 N4 C62 118.8(4) . . ?
 C25 N4 C62 117.4(4) . . ?
 C69 O16 C70 119.2(5) . . ?
 C34 N3 C35 122.2(4) . . ?
 C34 N3 C58 122.6(4) . . ?
 C35 N3 C58 115.1(4) . . ?
 C11 N2 C49 118.4(4) . . ?
 C10 N2 C11 123.5(4) . . ?
 C10 N2 C49 118.0(4) . . ?
 C26 C45 C46 121.5(4) . . ?
 C26 C45 C43 118.4(4) . . ?
 C43 C45 C46 120.1(4) . . ?
 C45 C46 C29 118.7(4) . . ?
 C45 C46 C40 119.7(4) . . ?
 C29 C46 C40 121.6(4) . . ?
 C130 C129 C131 118.2(4) . . ?
 C130 C129 C41 121.1(4) . . ?
 C131 C129 C41 120.6(4) . . ?
 C15 C14 H14 118.4 . . ?
 C13 C14 H14 118.4 . . ?
 C13 C14 C15 123.1(4) . . ?
 C46 C29 C30 118.9(4) . . ?
 C28 C29 C46 117.2(4) . . ?
 C28 C29 C30 123.7(4) . . ?
 C94 C93 C17 121.8(4) . . ?
 C94 C93 C95 119.6(4) . . ?
 C95 C93 C17 118.5(4) . . ?
 C129 C130 H130 119.3 . . ?
 C129 C130 C132 121.4(5) . . ?
 C132 C130 H130 119.3 . . ?
 C1 N1 C20 123.3(4) . . ?
 C1 N1 C71 119.1(4) . . ?
 C20 N1 C71 117.3(5) . . ?
 C14 C15 C16 123.4(4) . . ?
 C14 C15 C23 117.8(4) . . ?
 C23 C15 C16 118.8(4) . . ?
 C94 C96 H96 119.5 . . ?
 C94 C96 C98 121.1(5) . . ?
 C98 C96 H96 119.5 . . ?
 C136 C135 C134 122.2(5) . . ?
 C136 C135 C137 116.7(5) . . ?
 C137 C135 C134 121.1(5) . . ?
 C45 C26 C25 121.7(4) . . ?
 C27 C26 C45 118.3(4) . . ?
 C27 C26 C25 120.0(4) . . ?
 O8 C44 N4 120.0(4) . . ?
 O8 C44 C43 122.2(4) . . ?
 N4 C44 C43 117.8(4) . . ?
 C13 C12 C11 119.7(4) . . ?
 C13 C12 C24 119.0(4) . . ?
 C24 C12 C11 121.3(4) . . ?
 C46 C40 C39 117.4(4) . . ?
 C41 C40 C46 118.8(4) . . ?
 C41 C40 C39 123.7(4) . . ?
 C102 C104 C105 121.7(4) . . ?
 C103 C104 C105 121.2(4) . . ?
 C103 C104 C102 117.0(4) . . ?
 C133 C134 C135 122.1(4) . . ?
 C133 C134 C132 117.8(4) . . ?
 C132 C134 C135 120.1(4) . . ?
 C22 C21 C19 120.4(4) . . ?
 C22 C21 C2 121.5(5) . . ?
 C19 C21 C2 118.1(5) . . ?
 C112 C111 C31 122.9(5) . . ?
 C112 C111 C113 118.7(4) . . ?
 C113 C111 C31 118.4(4) . . ?
 C48 C47 C30 119.5(4) . . ?
 C48 C47 C39 118.8(4) . . ?
 C39 C47 C30 121.7(4) . . ?
 C21 C22 C5 118.8(4) . . ?
 C21 C22 C16 120.1(4) . . ?
 C5 C22 C16 121.1(4) . . ?
 C107 C105 C104 121.6(4) . . ?
 C107 C105 C106 116.7(5) . . ?
 C106 C105 C104 121.6(5) . . ?
 C26 C27 H27 119.7 . . ?
 C28 C27 C26 120.6(4) . . ?
 C28 C27 H27 119.7 . . ?
 C129 C131 H131 119.6 . . ?
 C133 C131 C129 120.7(5) . . ?
 C133 C131 H131 119.6 . . ?
 C118 C117 C116 123.5(5) . . ?
 C118 C117 C119 116.1(5) . . ?
 C119 C117 C116 120.4(4) . . ?
 C93 C94 C96 120.4(5) . . ?
 C93 C94 H94 119.8 . . ?
 C96 C94 H94 119.8 . . ?
 C22 C5 C6 119.8(4) . . ?
 C4 C5 C22 117.2(4) . . ?
 C4 C5 C6 123.0(4) . . ?
 C36 C48 C47 121.1(4) . . ?
 C36 C48 C33 118.9(4) . . ?
 C33 C48 C47 119.9(4) . . ?
 O3 C11 N2 119.5(4) . . ?
 O3 C11 C12 123.1(4) . . ?
 N2 C11 C12 117.4(4) . . ?
 C22 C16 C15 117.8(4) . . ?
 C17 C16 C15 124.6(4) . . ?
 C17 C16 C22 117.6(4) . . ?
 C134 C133 C131 121.4(5) . . ?
 C134 C133 H133 119.3 . . ?
 C131 C133 H133 119.3 . . ?
 C96 C98 C99 122.0(4) . . ?
 C97 C98 C96 117.4(4) . . ?
 C97 C98 C99 120.6(4) . . ?
 C21 C19 C20 121.8(4) . . ?
 C18 C19 C21 119.0(5) . . ?
 C18 C19 C20 119.2(5) . . ?
 C47 C30 C29 116.9(4) . . ?
 C31 C30 C29 124.8(4) . . ?
 C31 C30 C47 118.3(4) . . ?
 C23 C6 C5 116.8(4) . . ?
 C7 C6 C5 125.1(4) . . ?
 C7 C6 C23 118.1(4) . . ?
 C24 C9 C10 121.5(4) . . ?
 C8 C9 C24 119.7(5) . . ?
 C8 C9 C10 118.7(4) . . ?
 C16 C17 C93 124.3(4) . . ?
 C18 C17 C93 115.2(4) . . ?
 C18 C17 C16 120.5(4) . . ?
 C93 C95 H95 120.1 . . ?
 C97 C95 C93 119.8(5) . . ?
 C97 C95 H95 120.1 . . ?
 C100 C99 C98 121.1(4) . . ?
 C100 C99 C101 117.6(4) . . ?
 C101 C99 C98 121.2(4) . . ?
 C115 C116 C117 120.7(4) . . ?
 C114 C116 C117 121.5(4) . . ?
 C114 C116 C115 117.8(4) . . ?
 C49 C50 H50 107.9 . . ?
 C49 C50 C52 110.7(4) . . ?
 C52 C50 H50 107.9 . . ?
 C51 C50 H50 107.9 . . ?
 C51 C50 C49 111.4(4) . . ?
 C51 C50 C52 110.9(4) . . ?
 C139 C140 C141 122.7(5) . . ?
 C138 C140 C141 121.4(5) . . ?
 C138 C140 C139 115.8(5) . . ?
 C15 C23 C6 122.3(4) . . ?
 C24 C23 C15 118.3(4) . . ?
 C24 C23 C6 119.3(4) . . ?
 C14 C13 C12 119.8(4) . . ?
 C14 C13 H13 120.1 . . ?
 C12 C13 H13 120.1 . . ?
 C6 C7 C75 125.7(4) . . ?
 C8 C7 C6 120.4(4) . . ?
 C8 C7 C75 113.9(4) . . ?
 C12 C24 C23 121.1(4) . . ?
 C9 C24 C12 118.9(4) . . ?
 C9 C24 C23 120.0(4) . . ?
 C21 C2 C1 121.9(5) . . ?
 C3 C2 C21 118.4(5) . . ?
 C3 C2 C1 119.7(4) . . ?
 C29 C28 H28 118.7 . . ?
 C27 C28 C29 122.6(4) . . ?
 C27 C28 H28 118.7 . . ?
 C47 C39 C40 118.7(4) . . ?
 C38 C39 C40 124.2(4) . . ?
 C38 C39 C47 117.1(4) . . ?
 C19 C18 C17 121.8(5) . . ?
 C19 C18 H18 119.1 . . ?
 C17 C18 H18 119.1 . . ?
 C77 C75 C7 119.4(5) . . ?
 C77 C75 C76 119.0(5) . . ?
 C76 C75 C7 121.2(5) . . ?
 C84 C86 C87 120.4(5) . . ?
 C85 C86 C87 122.3(5) . . ?
 C85 C86 C84 117.3(4) . . ?
 C99 C100 H100 119.3 . . ?
 C99 C100 C102 121.4(4) . . ?
 C102 C100 H100 119.3 . . ?
 C104 C102 H102 119.5 . . ?
 C100 C102 C104 121.1(5) . . ?
 C100 C102 H102 119.5 . . ?
 C48 C36 C35 120.7(4) . . ?
 C37 C36 C48 118.6(4) . . ?
 C37 C36 C35 120.5(4) . . ?
 C39 C38 H38 118.8 . . ?
 C37 C38 C39 122.4(5) . . ?
 C37 C38 H38 118.8 . . ?
 O9 C54 C55 110.7(5) . . ?
 O10 C54 O9 124.1(5) . . ?
 O10 C54 C55 125.1(5) . . ?
 C130 C132 C134 120.5(5) . . ?
 C130 C132 H132 119.8 . . ?
 C134 C132 H132 119.8 . . ?
 C111 C112 H112 119.5 . . ?
 C111 C112 C114 121.0(5) . . ?
 C114 C112 H112 119.5 . . ?
 C82 C81 C80 121.6(5) . . ?
 C83 C81 C82 117.2(5) . . ?
 C83 C81 C80 121.2(5) . . ?
 O12 C56 C55 111.5(5) . . ?
 O11 C56 O12 124.1(5) . . ?
 O11 C56 C55 124.4(5) . . ?
 C45 C43 C44 120.9(4) . . ?
 C42 C43 C45 118.9(4) . . ?
 C42 C43 C44 120.1(4) . . ?
 O6 C34 N3 121.6(5) . . ?
 O6 C34 C33 120.0(5) . . ?
 N3 C34 C33 118.4(4) . . ?
 O5 C25 N4 119.8(4) . . ?
 O5 C25 C26 122.5(5) . . ?
 N4 C25 C26 117.7(4) . . ?
 C98 C97 H97 119.2 . . ?
 C95 C97 C98 121.7(5) . . ?
 C95 C97 H97 119.2 . . ?
 C120 C122 C123 122.1(5) . . ?
 C120 C122 C121 116.5(5) . . ?
 C121 C122 C123 121.4(5) . . ?
 N4 C62 H62 106.3 . . ?
 N4 C62 C63 109.9(4) . . ?
 N4 C62 C66 109.0(4) . . ?
 C63 C62 H62 106.3 . . ?
 C66 C62 H62 106.3 . . ?
 C66 C62 C63 118.2(5) . . ?
 C43 C42 H42 118.6 . . ?
 C43 C42 C41 122.7(4) . . ?
 C41 C42 H42 118.6 . . ?
 C75 C77 H77 119.7 . . ?
 C75 C77 C79 120.7(5) . . ?
 C79 C77 H77 119.7 . . ?
 O1 C1 N1 120.0(5) . . ?
 O1 C1 C2 122.1(5) . . ?
 N1 C1 C2 117.9(4) . . ?
 C116 C115 H115 119.4 . . ?
 C113 C115 C116 121.3(5) . . ?
 C113 C115 H115 119.4 . . ?
 C9 C8 C7 122.2(5) . . ?
 C9 C8 H8 118.9 . . ?
 C7 C8 H8 118.9 . . ?
 C5 C4 H4 118.7 . . ?
 C3 C4 C5 122.7(5) . . ?
 C3 C4 H4 118.7 . . ?
 C99 C101 H101 119.2 . . ?
 C103 C101 C99 121.6(5) . . ?
 C103 C101 H101 119.2 . . ?
 O13 C67 C68 111.6(5) . . ?
 O14 C67 O13 124.2(5) . . ?
 O14 C67 C68 124.2(6) . . ?
 C143 C141 C140 119.6(5) . . ?
 C142 C141 C140 121.7(5) . . ?
 C142 C141 C143 118.7(5) . . ?
 C2 C3 C4 120.1(5) . . ?
 C2 C3 H3 120.0 . . ?
 C4 C3 H3 120.0 . . ?
 C40 C41 C129 124.9(4) . . ?
 C42 C41 C129 115.4(4) . . ?
 C42 C41 C40 119.6(4) . . ?
 C31 C32 H32 118.6 . . ?
 C33 C32 H32 118.6 . . ?
 C33 C32 C31 122.8(5) . . ?
 C77 C79 H79 119.2 . . ?
 C80 C79 C77 121.6(5) . . ?
 C80 C79 H79 119.2 . . ?
 O4 C20 N1 120.8(5) . . ?
 O4 C20 C19 122.7(5) . . ?
 N1 C20 C19 116.4(5) . . ?
 C105 C107 H107 118.8 . . ?
 C105 C107 C109 122.5(5) . . ?
 C109 C107 H107 118.8 . . ?
 O2 C10 N2 121.2(5) . . ?
 O2 C10 C9 122.1(4) . . ?
 N2 C10 C9 116.6(4) . . ?
 O7 C35 N3 120.3(5) . . ?
 O7 C35 C36 121.0(5) . . ?
 N3 C35 C36 118.7(4) . . ?
 C89 C87 C86 119.1(5) . . ?
 C88 C87 C86 122.0(5) . . ?
 C88 C87 C89 118.9(5) . . ?
 C30 C31 C111 124.2(4) . . ?
 C32 C31 C111 116.1(4) . . ?
 C32 C31 C30 119.6(4) . . ?
 N2 C49 C50 111.4(4) . . ?
 N2 C49 H49 106.3 . . ?
 N2 C49 C53 110.2(4) . . ?
 C50 C49 H49 106.3 . . ?
 C53 C49 C50 115.7(4) . . ?
 C53 C49 H49 106.3 . . ?
 C116 C114 C112 120.6(5) . . ?
 C116 C114 H114 119.7 . . ?
 C112 C114 H114 119.7 . . ?
 C108 C110 H110 120.7 . . ?
 C108 C110 C109 118.5(5) . . ?
 C109 C110 H110 120.7 . . ?
 C111 C113 H113 119.7 . . ?
 C115 C113 C111 120.6(5) . . ?
 C115 C113 H113 119.7 . . ?
 C86 C84 H84 119.3 . . ?
 C82 C84 C86 121.4(5) . . ?
 C82 C84 H84 119.3 . . ?
 C124 C123 C122 122.8(5) . . ?
 C124 C123 C125 116.7(5) . . ?
 C125 C123 C122 120.4(5) . . ?
 C50 C52 H52A 109.5 . . ?
 C50 C52 H52B 109.5 . . ?
 C50 C52 H52C 109.5 . . ?
 H52A C52 H52B 109.5 . . ?
 H52A C52 H52C 109.5 . . ?
 H52B C52 H52C 109.5 . . ?
 C36 C37 C38 120.7(5) . . ?
 C36 C37 H37 119.7 . . ?
 C38 C37 H37 119.7 . . ?
 C48 C33 C34 120.4(4) . . ?
 C32 C33 C48 119.3(5) . . ?
 C32 C33 C34 120.2(4) . . ?
 C81 C82 H82 119.3 . . ?
 C84 C82 C81 121.4(5) . . ?
 C84 C82 H82 119.3 . . ?
 C104 C103 H103 119.4 . . ?
 C101 C103 C104 121.2(5) . . ?
 C101 C103 H103 119.4 . . ?
 C143 C145 H145 119.8 . . ?
 C146 C145 H145 119.8 . . ?
 C146 C145 C143 120.5(6) . . ?
 C124 C126 H126 119.6 . . ?
 C128 C126 H126 119.6 . . ?
 C128 C126 C124 120.8(5) . . ?
 C141 C143 C145 119.5(5) . . ?
 C141 C143 H143 120.2 . . ?
 C145 C143 H143 120.2 . . ?
 C81 C83 H83 119.3 . . ?
 C81 C83 C85 121.4(5) . . ?
 C85 C83 H83 119.3 . . ?
 C79 C80 C81 121.8(4) . . ?
 C79 C80 C78 116.5(4) . . ?
 C78 C80 C81 121.7(5) . . ?
 C110 C108 H108 119.2 . . ?
 C110 C108 C106 121.6(5) . . ?
 C106 C108 H108 119.2 . . ?
 C122 C120 H120 119.1 . . ?
 C122 C120 C118 121.7(5) . . ?
 C118 C120 H120 119.1 . . ?
 C87 C89 H89 119.9 . . ?
 C91 C89 C87 120.1(6) . . ?
 C91 C89 H89 119.9 . . ?
 C105 C106 H106 119.6 . . ?
 C108 C106 C105 120.9(5) . . ?
 C108 C106 H106 119.6 . . ?
 C123 C124 H124 119.1 . . ?
 C126 C124 C123 121.8(6) . . ?
 C126 C124 H124 119.1 . . ?
 C86 C85 C83 121.3(5) . . ?
 C86 C85 H85 119.4 . . ?
 C83 C85 H85 119.4 . . ?
 C75 C76 H76 120.3 . . ?
 C78 C76 C75 119.3(5) . . ?
 C78 C76 H76 120.3 . . ?
 C126 C128 H128 121.1 . . ?
 C127 C128 C126 117.8(5) . . ?
 C127 C128 H128 121.1 . . ?
 O12 C57 H57A 110.1 . . ?
 O12 C57 H57B 110.1 . . ?
 O12 C57 C58 107.9(4) . . ?
 H57A C57 H57B 108.4 . . ?
 C58 C57 H57A 110.1 . . ?
 C58 C57 H57B 110.1 . . ?
 O9 C53 C49 108.8(4) . . ?
 O9 C53 H53A 109.9 . . ?
 O9 C53 H53B 109.9 . . ?
 C49 C53 H53A 109.9 . . ?
 C49 C53 H53B 109.9 . . ?
 H53A C53 H53B 108.3 . . ?
 C117 C118 C120 122.4(5) . . ?
 C117 C118 H118 118.8 . . ?
 C120 C118 H118 118.8 . . ?
 C62 C63 H63 108.3 . . ?
 C62 C63 C65 111.1(5) . . ?
 C64 C63 C62 112.5(4) . . ?
 C64 C63 H63 108.3 . . ?
 C64 C63 C65 108.4(5) . . ?
 C65 C63 H63 108.3 . . ?
 N1 C71 H71 107.3 . . ?
 N1 C71 C70 110.4(5) . . ?
 N1 C71 C72 112.8(5) . . ?
 C70 C71 H71 107.3 . . ?
 C70 C71 C72 111.5(5) . . ?
 C72 C71 H71 107.3 . . ?
 C54 C55 H55A 109.4 . . ?
 C54 C55 H55B 109.4 . . ?
 C56 C55 C54 111.4(5) . . ?
 C56 C55 H55A 109.4 . . ?
 C56 C55 H55B 109.4 . . ?
 H55A C55 H55B 108.0 . . ?
 C122 C121 H121 119.1 . . ?
 C119 C121 C122 121.8(5) . . ?
 C119 C121 H121 119.1 . . ?
 N3 C58 C57 113.6(4) . . ?
 N3 C58 H58 105.7 . . ?
 N3 C58 C59 111.7(5) . . ?
 C57 C58 H58 105.7 . . ?
 C59 C58 C57 113.7(5) . . ?
 C59 C58 H58 105.7 . . ?
 C117 C119 H119 119.3 . . ?
 C121 C119 C117 121.4(5) . . ?
 C121 C119 H119 119.3 . . ?
 C107 C109 C110 119.8(6) . . ?
 C107 C109 H109 120.1 . . ?
 C110 C109 H109 120.1 . . ?
 C89 C91 H91 120.2 . . ?
 C92 C91 C89 119.6(6) . . ?
 C92 C91 H91 120.2 . . ?
 O16 C69 C68 109.6(5) . . ?
 O15 C69 O16 123.4(6) . . ?
 O15 C69 C68 127.0(6) . . ?
 C63 C64 H64A 109.5 . . ?
 C63 C64 H64B 109.5 . . ?
 C63 C64 H64C 109.5 . . ?
 H64A C64 H64B 109.5 . . ?
 H64A C64 H64C 109.5 . . ?
 H64B C64 H64C 109.5 . . ?
 C135 C136 H136 119.1 . . ?
 C135 C136 C138 121.7(5) . . ?
 C138 C136 H136 119.1 . . ?
 C87 C88 H88 119.5 . . ?
 C87 C88 C90 121.0(6) . . ?
 C90 C88 H88 119.5 . . ?
 C58 C59 H59 106.2 . . ?
 C60 C59 C58 114.5(5) . . ?
 C60 C59 H59 106.2 . . ?
 C60 C59 C61 112.3(6) . . ?
 C61 C59 C58 110.8(5) . . ?
 C61 C59 H59 106.2 . . ?
 O16 C70 C71 112.6(5) . . ?
 O16 C70 H70A 109.1 . . ?
 O16 C70 H70B 109.1 . . ?
 C71 C70 H70A 109.1 . . ?
 C71 C70 H70B 109.1 . . ?
 H70A C70 H70B 107.8 . . ?
 C145 C146 H146 120.2 . . ?
 C144 C146 C145 119.5(5) . . ?
 C144 C146 H146 120.2 . . ?
 C63 C65 H65A 109.5 . . ?
 C63 C65 H65B 109.5 . . ?
 C63 C65 H65C 109.5 . . ?
 H65A C65 H65B 109.5 . . ?
 H65A C65 H65C 109.5 . . ?
 H65B C65 H65C 109.5 . . ?
 C80 C78 H78 118.6 . . ?
 C76 C78 C80 122.7(5) . . ?
 C76 C78 H78 118.6 . . ?
 C50 C51 H51A 109.5 . . ?
 C50 C51 H51B 109.5 . . ?
 C50 C51 H51C 109.5 . . ?
 H51A C51 H51B 109.5 . . ?
 H51A C51 H51C 109.5 . . ?
 H51B C51 H51C 109.5 . . ?
 C140 C139 H139 118.8 . . ?
 C137 C139 C140 122.4(5) . . ?
 C137 C139 H139 118.8 . . ?
 C123 C125 H125 119.8 . . ?
 C127 C125 C123 120.4(6) . . ?
 C127 C125 H125 119.8 . . ?
 O13 C66 C62 107.6(4) . . ?
 O13 C66 H66A 110.2 . . ?
 O13 C66 H66B 110.2 . . ?
 C62 C66 H66A 110.2 . . ?
 C62 C66 H66B 110.2 . . ?
 H66A C66 H66B 108.5 . . ?
 C141 C142 H142 120.1 . . ?
 C141 C142 C144 119.9(6) . . ?
 C144 C142 H142 120.1 . . ?
 C71 C72 H72 108.8 . . ?
 C71 C72 C74 109.1(6) . . ?
 C73 C72 C71 112.9(5) . . ?
 C73 C72 H72 108.8 . . ?
 C73 C72 C74 108.4(6) . . ?
 C74 C72 H72 108.8 . . ?
 C135 C137 H137 119.8 . . ?
 C139 C137 C135 120.5(5) . . ?
 C139 C137 H137 119.8 . . ?
 C146 C144 C142 121.9(6) . . ?
 C146 C144 H144 119.1 . . ?
 C142 C144 H144 119.1 . . ?
 C67 C68 H68A 109.8 . . ?
 C67 C68 H68B 109.8 . . ?
 C69 C68 C67 109.5(5) . . ?
 C69 C68 H68A 109.8 . . ?
 C69 C68 H68B 109.8 . . ?
 H68A C68 H68B 108.2 . . ?
 C88 C90 H90 119.9 . . ?
 C92 C90 C88 120.2(7) . . ?
 C92 C90 H90 119.9 . . ?
 C91 C92 H92 120.0 . . ?
 C90 C92 C91 120.1(6) . . ?
 C90 C92 H92 120.0 . . ?
 C140 C138 C136 122.6(6) . . ?
 C140 C138 H138 118.7 . . ?
 C136 C138 H138 118.7 . . ?
 C128 C127 C125 122.4(6) . . ?
 C128 C127 H127 118.8 . . ?
 C125 C127 H127 118.8 . . ?
 Cl1 C147 Cl2 109.2(4) . . ?
 Cl1 C147 Cl3 111.4(4) . . ?
 Cl1 C147 H147 108.5 . . ?
 Cl2 C147 H147 108.5 . . ?
 Cl3 C147 Cl2 110.5(4) . . ?
 Cl3 C147 H147 108.5 . . ?
 C59 C60 H60A 109.5 . . ?
 C59 C60 H60B 109.5 . . ?
 C59 C60 H60C 109.5 . . ?
 H60A C60 H60B 109.5 . . ?
 H60A C60 H60C 109.5 . . ?
 H60B C60 H60C 109.5 . . ?
 C72 C73 H73A 109.5 . . ?
 C72 C73 H73B 109.5 . . ?
 C72 C73 H73C 109.5 . . ?
 H73A C73 H73B 109.5 . . ?
 H73A C73 H73C 109.5 . . ?
 H73B C73 H73C 109.5 . . ?
 C72 C74 H74A 109.5 . . ?
 C72 C74 H74B 109.5 . . ?
 C72 C74 H74C 109.5 . . ?
 H74A C74 H74B 109.5 . . ?
 H74A C74 H74C 109.5 . . ?
 H74B C74 H74C 109.5 . . ?
 C59 C61 H61A 109.5 . . ?
 C59 C61 H61B 109.5 . . ?
 C59 C61 H61C 109.5 . . ?
 H61A C61 H61B 109.5 . . ?
 H61A C61 H61C 109.5 . . ?
 H61B C61 H61C 109.5 . . ?

loop_
  _geom_torsion_atom_site_label_1
  _geom_torsion_atom_site_label_2
  _geom_torsion_atom_site_label_3
  _geom_torsion_atom_site_label_4
  _geom_torsion
  _geom_torsion_site_symmetry_1
  _geom_torsion_site_symmetry_2
  _geom_torsion_site_symmetry_3
  _geom_torsion_site_symmetry_4
  _geom_torsion_publ_flag
 O8 C44 C43 C45 174.0(5) . . . . ?
 O8 C44 C43 C42 -2.3(8) . . . . ?
 O9 C54 C55 C56 80.9(6) . . . . ?
 O12 C56 C55 C54 -50.9(7) . . . . ?
 O12 C57 C58 N3 48.2(6) . . . . ?
 O12 C57 C58 C59 177.4(5) . . . . ?
 O6 C34 C33 C48 170.1(5) . . . . ?
 O6 C34 C33 C32 -13.2(8) . . . . ?
 O11 C56 C55 C54 131.1(6) . . . . ?
 O10 C54 C55 C56 -96.0(7) . . . . ?
 O13 C67 C68 C69 -142.6(5) . . . . ?
 N4 C44 C43 C45 -5.0(7) . . . . ?
 N4 C44 C43 C42 178.7(4) . . . . ?
 N4 C62 C63 C64 -47.4(6) . . . . ?
 N4 C62 C63 C65 -169.0(4) . . . . ?
 N4 C62 C66 O13 158.4(5) . . . . ?
 O16 C69 C68 C67 68.0(6) . . . . ?
 O14 C67 C68 C69 35.9(8) . . . . ?
 N3 C34 C33 C48 -9.0(7) . . . . ?
 N3 C34 C33 C32 167.7(5) . . . . ?
 N3 C58 C59 C60 70.6(7) . . . . ?
 N3 C58 C59 C61 -161.2(5) . . . . ?
 N2 C49 C53 O9 146.5(4) . . . . ?
 O15 C69 C68 C67 -111.7(7) . . . . ?
 C45 C46 C29 C30 -164.5(4) . . . . ?
 C45 C46 C29 C28 11.4(6) . . . . ?
 C45 C46 C40 C39 -176.3(4) . . . . ?
 C45 C46 C40 C41 4.6(7) . . . . ?
 C45 C26 C27 C28 6.6(7) . . . . ?
 C45 C26 C25 O5 179.3(5) . . . . ?
 C45 C26 C25 N4 -2.7(7) . . . . ?
 C45 C43 C42 C41 -0.4(7) . . . . ?
 C46 C45 C26 C27 -3.4(7) . . . . ?
 C46 C45 C26 C25 176.0(4) . . . . ?
 C46 C45 C43 C44 -172.2(4) . . . . ?
 C46 C45 C43 C42 4.1(7) . . . . ?
 C46 C29 C30 C47 -18.9(7) . . . . ?
 C46 C29 C30 C31 162.9(5) . . . . ?
 C46 C29 C28 C27 -8.6(7) . . . . ?
 C46 C40 C39 C47 -19.0(7) . . . . ?
 C46 C40 C39 C38 161.0(5) . . . . ?
 C46 C40 C41 C129 174.6(4) . . . . ?
 C46 C40 C41 C42 -0.9(7) . . . . ?
 C129 C130 C132 C134 0.6(8) . . . . ?
 C129 C131 C133 C134 -0.3(7) . . . . ?
 C14 C15 C16 C22 -167.8(4) . . . . ?
 C14 C15 C16 C17 14.7(7) . . . . ?
 C14 C15 C23 C6 167.0(5) . . . . ?
 C14 C15 C23 C24 -9.8(6) . . . . ?
 C29 C46 C40 C39 3.5(7) . . . . ?
 C29 C46 C40 C41 -175.6(4) . . . . ?
 C29 C30 C31 C111 1.8(8) . . . . ?
 C29 C30 C31 C32 -179.7(5) . . . . ?
 C93 C17 C18 C19 -174.3(5) . . . . ?
 C93 C95 C97 C98 0.1(7) . . . . ?
 C130 C129 C131 C133 0.6(7) . . . . ?
 C130 C129 C41 C40 -66.6(7) . . . . ?
 C130 C129 C41 C42 109.0(5) . . . . ?
 N1 C71 C70 O16 40.8(7) . . . . ?
 N1 C71 C72 C73 -40.5(8) . . . . ?
 N1 C71 C72 C74 -161.0(6) . . . . ?
 C15 C14 C13 C12 -0.3(7) . . . . ?
 C15 C16 C17 C93 -7.1(7) . . . . ?
 C15 C16 C17 C18 173.0(5) . . . . ?
 C15 C23 C24 C12 4.3(7) . . . . ?
 C15 C23 C24 C9 -177.5(4) . . . . ?
 C96 C98 C99 C100 -34.8(7) . . . . ?
 C96 C98 C99 C101 144.4(5) . . . . ?
 C96 C98 C97 C95 2.0(7) . . . . ?
 C135 C134 C133 C131 -178.7(5) . . . . ?
 C135 C134 C132 C130 178.6(5) . . . . ?
 C135 C136 C138 C140 -1.9(12) . . . . ?
 C26 C45 C46 C29 -5.7(7) . . . . ?
 C26 C45 C46 C40 174.0(4) . . . . ?
 C26 C45 C43 C44 7.5(7) . . . . ?
 C26 C45 C43 C42 -176.1(4) . . . . ?
 C26 C27 C28 C29 -0.5(7) . . . . ?
 C44 N4 C25 O5 -176.5(5) . . . . ?
 C44 N4 C25 C26 5.4(7) . . . . ?
 C44 N4 C62 C63 -68.6(6) . . . . ?
 C44 N4 C62 C66 62.5(6) . . . . ?
 C44 C43 C42 C41 175.9(5) . . . . ?
 C40 C46 C29 C30 15.7(7) . . . . ?
 C40 C46 C29 C28 -168.3(4) . . . . ?
 C40 C39 C38 C37 172.0(5) . . . . ?
 C104 C105 C107 C109 -177.9(5) . . . . ?
 C104 C105 C106 C108 178.4(5) . . . . ?
 C134 C135 C136 C138 -177.4(6) . . . . ?
 C134 C135 C137 C139 178.9(5) . . . . ?
 C21 C22 C5 C6 165.3(5) . . . . ?
 C21 C22 C5 C4 -12.3(7) . . . . ?
 C21 C22 C16 C15 180.0(4) . . . . ?
 C21 C22 C16 C17 -2.4(7) . . . . ?
 C21 C19 C18 C17 0.2(8) . . . . ?
 C21 C19 C20 O4 -168.4(5) . . . . ?
 C21 C19 C20 N1 9.2(8) . . . . ?
 C21 C2 C1 O1 178.2(5) . . . . ?
 C21 C2 C1 N1 -1.3(8) . . . . ?
 C21 C2 C3 C4 -8.5(8) . . . . ?
 C111 C112 C114 C116 1.8(7) . . . . ?
 C47 C48 C36 C35 -176.8(5) . . . . ?
 C47 C48 C36 C37 -1.6(8) . . . . ?
 C47 C48 C33 C34 -178.2(5) . . . . ?
 C47 C48 C33 C32 5.1(7) . . . . ?
 C47 C30 C31 C111 -176.4(5) . . . . ?
 C47 C30 C31 C32 2.1(7) . . . . ?
 C47 C39 C38 C37 -7.9(7) . . . . ?
 C22 C21 C19 C18 -7.2(7) . . . . ?
 C22 C21 C19 C20 170.5(5) . . . . ?
 C22 C21 C2 C1 -174.5(5) . . . . ?
 C22 C21 C2 C3 4.4(8) . . . . ?
 C22 C5 C6 C23 15.3(7) . . . . ?
 C22 C5 C6 C7 -165.1(5) . . . . ?
 C22 C5 C4 C3 8.5(7) . . . . ?
 C22 C16 C17 C93 175.5(4) . . . . ?
 C22 C16 C17 C18 -4.5(7) . . . . ?
 C105 C104 C102 C100 -176.2(5) . . . . ?
 C105 C104 C103 C101 176.2(5) . . . . ?
 C105 C107 C109 C110 -0.9(10) . . . . ?
 C27 C26 C25 O5 -1.2(8) . . . . ?
 C27 C26 C25 N4 176.8(4) . . . . ?
 C131 C129 C130 C132 -0.8(7) . . . . ?
 C131 C129 C41 C40 117.5(5) . . . . ?
 C131 C129 C41 C42 -66.8(6) . . . . ?
 C117 C116 C115 C113 -177.7(5) . . . . ?
 C117 C116 C114 C112 177.9(5) . . . . ?
 C94 C93 C17 C16 80.2(6) . . . . ?
 C94 C93 C17 C18 -99.9(6) . . . . ?
 C94 C93 C95 C97 -1.5(7) . . . . ?
 C94 C96 C98 C99 179.8(5) . . . . ?
 C94 C96 C98 C97 -2.6(7) . . . . ?
 C5 C22 C16 C15 1.4(7) . . . . ?
 C5 C22 C16 C17 179.0(4) . . . . ?
 C5 C6 C23 C15 -0.2(7) . . . . ?
 C5 C6 C23 C24 176.6(4) . . . . ?
 C5 C6 C7 C75 -1.2(8) . . . . ?
 C5 C6 C7 C8 178.9(5) . . . . ?
 C5 C4 C3 C2 2.0(8) . . . . ?
 C48 C47 C30 C29 -173.6(4) . . . . ?
 C48 C47 C30 C31 4.7(7) . . . . ?
 C48 C47 C39 C40 -167.3(4) . . . . ?
 C48 C47 C39 C38 12.6(7) . . . . ?
 C48 C36 C35 O7 178.0(5) . . . . ?
 C48 C36 C35 N3 -1.1(8) . . . . ?
 C48 C36 C37 C38 6.7(8) . . . . ?
 C11 N2 C10 O2 -175.2(5) . . . . ?
 C11 N2 C10 C9 5.9(7) . . . . ?
 C11 N2 C49 C50 -67.2(6) . . . . ?
 C11 N2 C49 C53 62.6(6) . . . . ?
 C11 C12 C13 C14 177.1(4) . . . . ?
 C11 C12 C24 C9 2.5(7) . . . . ?
 C11 C12 C24 C23 -179.2(4) . . . . ?
 C16 C15 C23 C6 -14.2(7) . . . . ?
 C16 C15 C23 C24 168.9(4) . . . . ?
 C16 C22 C5 C6 -16.1(7) . . . . ?
 C16 C22 C5 C4 166.3(5) . . . . ?
 C16 C17 C18 C19 5.7(8) . . . . ?
 C133 C134 C132 C130 -0.2(8) . . . . ?
 C98 C96 C94 C93 1.2(8) . . . . ?
 C98 C99 C100 C102 179.7(5) . . . . ?
 C98 C99 C101 C103 -179.7(5) . . . . ?
 C19 C21 C22 C5 -173.1(5) . . . . ?
 C19 C21 C22 C16 8.3(7) . . . . ?
 C19 C21 C2 C1 4.8(7) . . . . ?
 C19 C21 C2 C3 -176.3(5) . . . . ?
 C30 C29 C28 C27 167.1(5) . . . . ?
 C30 C47 C48 C36 168.9(5) . . . . ?
 C30 C47 C48 C33 -8.3(7) . . . . ?
 C30 C47 C39 C40 15.7(7) . . . . ?
 C30 C47 C39 C38 -164.4(5) . . . . ?
 C6 C5 C4 C3 -169.0(5) . . . . ?
 C6 C23 C24 C12 -172.7(4) . . . . ?
 C6 C23 C24 C9 5.6(7) . . . . ?
 C6 C7 C75 C77 -111.0(6) . . . . ?
 C6 C7 C75 C76 76.1(7) . . . . ?
 C6 C7 C8 C9 3.5(8) . . . . ?
 C17 C93 C94 C96 -177.3(5) . . . . ?
 C17 C93 C95 C97 176.7(4) . . . . ?
 C95 C93 C94 C96 0.9(7) . . . . ?
 C95 C93 C17 C16 -98.0(6) . . . . ?
 C95 C93 C17 C18 81.9(6) . . . . ?
 C99 C98 C97 C95 179.6(4) . . . . ?
 C99 C100 C102 C104 -0.9(8) . . . . ?
 C99 C101 C103 C104 0.9(8) . . . . ?
 C116 C117 C118 C120 -176.7(5) . . . . ?
 C116 C117 C119 C121 177.2(5) . . . . ?
 C116 C115 C113 C111 -2.1(8) . . . . ?
 C50 C49 C53 O9 -86.0(5) . . . . ?
 C140 C141 C143 C145 -179.9(5) . . . . ?
 C140 C141 C142 C144 -179.4(6) . . . . ?
 C140 C139 C137 C135 -1.2(10) . . . . ?
 C23 C15 C16 C22 13.5(6) . . . . ?
 C23 C15 C16 C17 -163.9(4) . . . . ?
 C23 C6 C7 C75 178.3(5) . . . . ?
 C23 C6 C7 C8 -1.5(7) . . . . ?
 C13 C14 C15 C16 -170.5(4) . . . . ?
 C13 C14 C15 C23 8.1(7) . . . . ?
 C13 C12 C11 O3 2.0(7) . . . . ?
 C13 C12 C11 N2 -177.2(4) . . . . ?
 C13 C12 C24 C9 -174.8(5) . . . . ?
 C13 C12 C24 C23 3.5(7) . . . . ?
 C7 C6 C23 C15 -179.8(4) . . . . ?
 C7 C6 C23 C24 -3.0(7) . . . . ?
 C7 C75 C77 C79 -176.6(5) . . . . ?
 C7 C75 C76 C78 177.1(5) . . . . ?
 C24 C12 C11 O3 -175.3(5) . . . . ?
 C24 C12 C11 N2 5.5(7) . . . . ?
 C24 C12 C13 C14 -5.5(7) . . . . ?
 C24 C9 C8 C7 -0.9(8) . . . . ?
 C24 C9 C10 O2 -176.1(5) . . . . ?
 C24 C9 C10 N2 2.7(7) . . . . ?
 C2 C21 C22 C5 6.2(7) . . . . ?
 C2 C21 C22 C16 -172.4(5) . . . . ?
 C2 C21 C19 C18 173.5(5) . . . . ?
 C2 C21 C19 C20 -8.8(7) . . . . ?
 C28 C29 C30 C47 165.4(4) . . . . ?
 C28 C29 C30 C31 -12.8(8) . . . . ?
 C39 C40 C41 C129 -4.5(7) . . . . ?
 C39 C40 C41 C42 180.0(5) . . . . ?
 C39 C47 C48 C36 -8.2(7) . . . . ?
 C39 C47 C48 C33 174.6(5) . . . . ?
 C39 C47 C30 C29 3.4(7) . . . . ?
 C39 C47 C30 C31 -178.3(4) . . . . ?
 C39 C38 C37 C36 -1.9(8) . . . . ?
 C18 C19 C20 O4 9.2(8) . . . . ?
 C18 C19 C20 N1 -173.1(5) . . . . ?
 C75 C7 C8 C9 -176.3(5) . . . . ?
 C75 C77 C79 C80 0.4(8) . . . . ?
 C75 C76 C78 C80 -1.8(9) . . . . ?
 C86 C87 C89 C91 -177.9(5) . . . . ?
 C86 C87 C88 C90 177.0(5) . . . . ?
 C86 C84 C82 C81 -0.6(8) . . . . ?
 C100 C99 C101 C103 -0.5(8) . . . . ?
 C102 C104 C105 C107 146.6(5) . . . . ?
 C102 C104 C105 C106 -32.6(8) . . . . ?
 C102 C104 C103 C101 -1.3(8) . . . . ?
 C36 C48 C33 C34 4.5(7) . . . . ?
 C36 C48 C33 C32 -172.2(5) . . . . ?
 C54 O9 C53 C49 -79.4(5) . . . . ?
 C132 C134 C133 C131 0.0(7) . . . . ?
 C112 C111 C31 C30 -79.8(7) . . . . ?
 C112 C111 C31 C32 101.6(6) . . . . ?
 C112 C111 C113 C115 2.0(7) . . . . ?
 C81 C83 C85 C86 0.0(9) . . . . ?
 C81 C80 C78 C76 178.8(5) . . . . ?
 C56 O12 C57 C58 -153.0(5) . . . . ?
 C43 C45 C46 C29 174.0(4) . . . . ?
 C43 C45 C46 C40 -6.2(7) . . . . ?
 C43 C45 C26 C27 176.9(4) . . . . ?
 C43 C45 C26 C25 -3.7(7) . . . . ?
 C43 C42 C41 C129 -177.1(4) . . . . ?
 C43 C42 C41 C40 -1.2(7) . . . . ?
 C34 N3 C35 O7 177.2(5) . . . . ?
 C34 N3 C35 C36 -3.7(8) . . . . ?
 C34 N3 C58 C57 33.7(7) . . . . ?
 C34 N3 C58 C59 -96.5(6) . . . . ?
 C25 N4 C44 O8 179.2(5) . . . . ?
 C25 N4 C44 C43 -1.7(7) . . . . ?
 C25 N4 C62 C63 102.5(5) . . . . ?
 C25 N4 C62 C66 -126.5(5) . . . . ?
 C25 C26 C27 C28 -172.9(5) . . . . ?
 C97 C98 C99 C100 147.7(5) . . . . ?
 C97 C98 C99 C101 -33.1(7) . . . . ?
 C122 C123 C124 C126 -178.3(5) . . . . ?
 C122 C123 C125 C127 178.2(6) . . . . ?
 C122 C120 C118 C117 -0.6(9) . . . . ?
 C122 C121 C119 C117 -0.4(9) . . . . ?
 C62 N4 C44 O8 -10.3(7) . . . . ?
 C62 N4 C44 C43 168.8(5) . . . . ?
 C62 N4 C25 O5 12.9(7) . . . . ?
 C62 N4 C25 C26 -165.2(5) . . . . ?
 C77 C75 C76 C78 4.2(8) . . . . ?
 C77 C79 C80 C81 -178.1(5) . . . . ?
 C77 C79 C80 C78 2.0(8) . . . . ?
 C1 N1 C20 O4 172.2(5) . . . . ?
 C1 N1 C20 C19 -5.5(8) . . . . ?
 C1 N1 C71 C70 60.9(7) . . . . ?
 C1 N1 C71 C72 -64.6(7) . . . . ?
 C1 C2 C3 C4 170.4(5) . . . . ?
 C115 C116 C114 C112 -1.8(7) . . . . ?
 C8 C9 C24 C12 174.6(5) . . . . ?
 C8 C9 C24 C23 -3.7(7) . . . . ?
 C8 C9 C10 O2 2.6(8) . . . . ?
 C8 C9 C10 N2 -178.6(5) . . . . ?
 C8 C7 C75 C77 68.8(6) . . . . ?
 C8 C7 C75 C76 -104.1(6) . . . . ?
 C4 C5 C6 C23 -167.2(5) . . . . ?
 C4 C5 C6 C7 12.4(8) . . . . ?
 C101 C99 C100 C102 0.5(8) . . . . ?
 C67 O13 C66 C62 -157.5(5) . . . . ?
 C141 C140 C139 C137 -177.8(6) . . . . ?
 C141 C140 C138 C136 179.2(6) . . . . ?
 C141 C142 C144 C146 -0.3(11) . . . . ?
 C3 C2 C1 O1 -0.7(8) . . . . ?
 C3 C2 C1 N1 179.8(5) . . . . ?
 C41 C129 C130 C132 -176.8(5) . . . . ?
 C41 C129 C131 C133 176.6(4) . . . . ?
 C41 C40 C39 C47 160.1(5) . . . . ?
 C41 C40 C39 C38 -19.9(8) . . . . ?
 C79 C80 C78 C76 -1.2(8) . . . . ?
 C20 N1 C1 O1 -177.7(5) . . . . ?
 C20 N1 C1 C2 1.8(8) . . . . ?
 C20 N1 C71 C70 -124.8(6) . . . . ?
 C20 N1 C71 C72 109.7(6) . . . . ?
 C20 C19 C18 C17 -177.5(5) . . . . ?
 C107 C105 C106 C108 -0.9(9) . . . . ?
 C10 N2 C11 O3 170.9(5) . . . . ?
 C10 N2 C11 C12 -9.9(7) . . . . ?
 C10 N2 C49 C50 116.2(5) . . . . ?
 C10 N2 C49 C53 -114.0(5) . . . . ?
 C10 C9 C24 C12 -6.7(7) . . . . ?
 C10 C9 C24 C23 175.0(5) . . . . ?
 C10 C9 C8 C7 -179.7(5) . . . . ?
 C35 N3 C34 O6 -170.5(5) . . . . ?
 C35 N3 C34 C33 8.6(8) . . . . ?
 C35 N3 C58 C57 -146.6(5) . . . . ?
 C35 N3 C58 C59 83.2(6) . . . . ?
 C35 C36 C37 C38 -178.1(5) . . . . ?
 C87 C86 C84 C82 -176.7(5) . . . . ?
 C87 C86 C85 C83 177.0(5) . . . . ?
 C87 C89 C91 C92 0.1(9) . . . . ?
 C87 C88 C90 C92 1.7(10) . . . . ?
 C31 C111 C112 C114 177.5(5) . . . . ?
 C31 C111 C113 C115 -177.4(5) . . . . ?
 C31 C32 C33 C48 2.0(8) . . . . ?
 C31 C32 C33 C34 -174.8(5) . . . . ?
 C49 N2 C11 O3 -5.6(7) . . . . ?
 C49 N2 C11 C12 173.7(4) . . . . ?
 C49 N2 C10 O2 1.2(7) . . . . ?
 C49 N2 C10 C9 -177.6(4) . . . . ?
 C114 C116 C115 C113 1.9(7) . . . . ?
 C110 C108 C106 C105 0.0(10) . . . . ?
 C113 C111 C112 C114 -1.8(7) . . . . ?
 C113 C111 C31 C30 99.5(6) . . . . ?
 C113 C111 C31 C32 -79.1(6) . . . . ?
 C84 C86 C87 C89 153.1(5) . . . . ?
 C84 C86 C87 C88 -27.1(8) . . . . ?
 C84 C86 C85 C83 -1.2(8) . . . . ?
 C123 C122 C120 C118 177.7(5) . . . . ?
 C123 C122 C121 C119 -177.2(6) . . . . ?
 C123 C125 C127 C128 1.2(11) . . . . ?
 C52 C50 C49 N2 178.4(4) . . . . ?
 C52 C50 C49 C53 51.6(6) . . . . ?
 C37 C36 C35 O7 2.9(8) . . . . ?
 C37 C36 C35 N3 -176.2(5) . . . . ?
 C33 C48 C36 C35 0.5(7) . . . . ?
 C33 C48 C36 C37 175.6(5) . . . . ?
 C33 C32 C31 C111 173.0(5) . . . . ?
 C33 C32 C31 C30 -5.6(8) . . . . ?
 C82 C81 C83 C85 0.9(8) . . . . ?
 C82 C81 C80 C79 -162.6(5) . . . . ?
 C82 C81 C80 C78 17.3(7) . . . . ?
 C103 C104 C105 C107 -30.7(8) . . . . ?
 C103 C104 C105 C106 150.1(6) . . . . ?
 C103 C104 C102 C100 1.2(8) . . . . ?
 C145 C146 C144 C142 -0.9(11) . . . . ?
 C126 C128 C127 C125 -2.8(11) . . . . ?
 C143 C141 C142 C144 0.7(9) . . . . ?
 C143 C145 C146 C144 1.5(9) . . . . ?
 C83 C81 C82 C84 -0.6(8) . . . . ?
 C83 C81 C80 C79 19.1(7) . . . . ?
 C83 C81 C80 C78 -161.0(5) . . . . ?
 C80 C81 C82 C84 -179.0(5) . . . . ?
 C80 C81 C83 C85 179.3(5) . . . . ?
 C108 C110 C109 C107 -0.1(9) . . . . ?
 C120 C122 C123 C124 20.6(8) . . . . ?
 C120 C122 C123 C125 -156.9(6) . . . . ?
 C120 C122 C121 C119 2.1(9) . . . . ?
 C89 C87 C88 C90 -3.2(9) . . . . ?
 C89 C91 C92 C90 -1.6(9) . . . . ?
 C106 C105 C107 C109 1.4(9) . . . . ?
 C124 C123 C125 C127 0.6(9) . . . . ?
 C124 C126 C128 C127 2.7(10) . . . . ?
 C85 C86 C87 C89 -25.0(7) . . . . ?
 C85 C86 C87 C88 154.8(6) . . . . ?
 C85 C86 C84 C82 1.5(8) . . . . ?
 C76 C75 C77 C79 -3.5(8) . . . . ?
 C128 C126 C124 C123 -0.9(10) . . . . ?
 C57 O12 C56 O11 -7.0(8) . . . . ?
 C57 O12 C56 C55 175.0(5) . . . . ?
 C57 C58 C59 C60 -59.6(7) . . . . ?
 C57 C58 C59 C61 68.6(7) . . . . ?
 C53 O9 C54 O10 -6.2(8) . . . . ?
 C53 O9 C54 C55 176.8(4) . . . . ?
 C118 C117 C116 C115 -150.6(5) . . . . ?
 C118 C117 C116 C114 29.8(8) . . . . ?
 C118 C117 C119 C121 -1.8(8) . . . . ?
 C63 C62 C66 O13 -75.2(6) . . . . ?
 C71 N1 C1 O1 -3.8(8) . . . . ?
 C71 N1 C1 C2 175.7(5) . . . . ?
 C71 N1 C20 O4 -1.9(8) . . . . ?
 C71 N1 C20 C19 -179.5(5) . . . . ?
 C121 C122 C123 C124 -160.1(6) . . . . ?
 C121 C122 C123 C125 22.4(8) . . . . ?
 C121 C122 C120 C118 -1.6(9) . . . . ?
 C58 N3 C34 O6 9.1(8) . . . . ?
 C58 N3 C34 C33 -171.8(5) . . . . ?
 C58 N3 C35 O7 -2.4(8) . . . . ?
 C58 N3 C35 C36 176.6(5) . . . . ?
 C119 C117 C116 C115 30.5(7) . . . . ?
 C119 C117 C116 C114 -149.1(5) . . . . ?
 C119 C117 C118 C120 2.3(8) . . . . ?
 C109 C110 C108 C106 0.5(9) . . . . ?
 C69 O16 C70 C71 90.7(6) . . . . ?
 C136 C135 C134 C133 163.2(6) . . . . ?
 C136 C135 C134 C132 -15.5(8) . . . . ?
 C136 C135 C137 C139 -3.6(9) . . . . ?
 C88 C87 C89 C91 2.3(8) . . . . ?
 C88 C90 C92 C91 0.7(10) . . . . ?
 C70 O16 C69 O15 3.4(8) . . . . ?
 C70 O16 C69 C68 -176.3(5) . . . . ?
 C70 C71 C72 C73 -165.3(6) . . . . ?
 C70 C71 C72 C74 74.1(7) . . . . ?
 C146 C145 C143 C141 -1.0(9) . . . . ?
 C51 C50 C49 N2 -57.6(6) . . . . ?
 C51 C50 C49 C53 175.5(4) . . . . ?
 C139 C140 C141 C143 26.0(8) . . . . ?
 C139 C140 C141 C142 -153.8(6) . . . . ?
 C139 C140 C138 C136 -2.9(10) . . . . ?
 C125 C123 C124 C126 -0.7(9) . . . . ?
 C66 O13 C67 O14 8.6(9) . . . . ?
 C66 O13 C67 C68 -173.0(5) . . . . ?
 C66 C62 C63 C64 -173.3(5) . . . . ?
 C66 C62 C63 C65 65.0(6) . . . . ?
 C142 C141 C143 C145 -0.1(8) . . . . ?
 C72 C71 C70 O16 167.0(5) . . . . ?
 C137 C135 C134 C133 -19.5(8) . . . . ?
 C137 C135 C134 C132 161.8(5) . . . . ?
 C137 C135 C136 C138 5.1(10) . . . . ?
 C138 C140 C141 C143 -156.3(6) . . . . ?
 C138 C140 C141 C142 23.9(9) . . . . ?
 C138 C140 C139 C137 4.4(9) . . . . ?

_smtbx_masks_special_details       ?
loop_
  _smtbx_masks_void_nr
  _smtbx_masks_void_average_x
  _smtbx_masks_void_average_y
  _smtbx_masks_void_average_z
  _smtbx_masks_void_volume
  _smtbx_masks_void_count_electrons
  _smtbx_masks_void_content
 1 0.000 -0.339 0.000 827.9 238.9 '4 Hexane'
 2 -0.050 0.271 0.346 15.7 0.2 ?
 3 0.050 0.771 0.654 15.7 0.2 ?

_smtbx_masks_void_probe_radius     1.2
_smtbx_masks_void_truncation_radius  1.2
_shelx_res_file
;
TITL 2025ncs0189_1a_a.res in P2(1)
    2025ncs0189_1a.res
    created by SHELXL-2019/3 at 10:57:42 on 10-Sep-2025
REM Old TITL 2025ncs0189_1a_a.res in P2(1)
REM SHELXT solution in P2(1): R1 0.156, Rweak 0.034, Alpha 0.007
REM <I/s> 0.253 for 9 systematic absences, Orientation as input
REM Flack x = 0.137 ( 0.012 ) from 7121 Parsons' quotients
REM Formula found by SHELXT: C147 Cl3 N13 O16
CELL 1.54178 20.1924 16.9083 20.5086 90 118.533 90
ZERR 2 0.0004 0.0002 0.0004 0 0.002 0
LATT -1
SYMM -X,0.5+Y,-Z
SFAC C H Cl N O
UNIT 318 274 6 8 32

L.S. 128 0 0
PLAN  3
SIZE 0.02 0.05 0.1
TEMP -173
CONF
BOND
list 4
MORE -1
BOND $H
ABIN
fmap 2 53
acta
REM <olex2.extras>
REM <HklSrc "%.\\2025ncs0189_1a.hkl">
REM </olex2.extras>

WGHT    0.094500    1.561000
FVAR       0.13808
CL1   3    0.979058    0.800896    1.768152    11.00000    0.05970    0.07098 =
         0.08071    0.01251    0.03124    0.01318
CL2   3    1.074239    0.775467    1.923641    11.00000    0.07841    0.10565 =
         0.07549   -0.02477    0.01402    0.01287
CL3   3    1.132502    0.748942    1.821097    11.00000    0.05704    0.09393 =
         0.17361   -0.02323    0.06458   -0.00916
O3    5    0.747088    0.799809    1.564516    11.00000    0.03539    0.04472 =
         0.02478    0.00016    0.01581   -0.00106
O8    5    0.345844    0.570575    1.484846    11.00000    0.03400    0.06816 =
         0.03136   -0.00448    0.01794   -0.00776
O9    5    0.924185    0.755905    1.511799    11.00000    0.03407    0.05450 =
         0.04217   -0.00678    0.02097    0.00450
O12   5    1.041866    0.648319    1.549272    11.00000    0.05067    0.04700 =
         0.04748    0.00678    0.03407    0.00989
O5    5    0.317546    0.607751    1.253475    11.00000    0.03528    0.06676 =
         0.02605    0.00788    0.01149   -0.00106
O2    5    0.717148    0.837211    1.332518    11.00000    0.03936    0.06687 =
         0.03380   -0.00084    0.02571   -0.00400
O4    5    0.118887    0.911560    1.317663    11.00000    0.04100    0.06506 =
         0.03373   -0.00015    0.02142    0.00399
O1    5    0.084449    0.828882    1.091915    11.00000    0.03981    0.08041 =
         0.03018   -0.00233    0.01094    0.00021
O6    5    0.945682    0.505415    1.502041    11.00000    0.03690    0.06954 =
         0.03909   -0.00660    0.02534    0.00422
O7    5    0.981041    0.609799    1.721512    11.00000    0.03290    0.07138 =
         0.03260   -0.01124    0.01740   -0.00129
O11   5    1.061461    0.614251    1.453452    11.00000    0.04855    0.05053 =
         0.04781    0.00153    0.03073    0.01037
O10   5    0.854396    0.704459    1.398662    11.00000    0.05389    0.05913 =
         0.04494   -0.01500    0.02414   -0.01000
O13   5    0.128792    0.609571    1.309155    11.00000    0.02800    0.06402 =
         0.05906   -0.02012    0.01937   -0.00237
N4    4    0.330789    0.586639    1.368692    11.00000    0.03131    0.04537 =
         0.02366   -0.00253    0.01202   -0.00611
O16   5   -0.008583    0.749134    1.171360    11.00000    0.03769    0.08464 =
         0.04359    0.00221    0.02277    0.00431
O14   5    0.112175    0.730571    1.342123    11.00000    0.05804    0.05677 =
         0.04912   -0.00814    0.01976   -0.00913
N3    4    0.966661    0.563831    1.611245    11.00000    0.03263    0.05132 =
         0.02957   -0.00050    0.01927    0.00331
N2    4    0.733086    0.826176    1.450247    11.00000    0.02998    0.04264 =
         0.03189    0.00063    0.01791    0.00043
O15   5   -0.077805    0.767289    1.229051    11.00000    0.05703    0.06785 =
         0.07305    0.00015    0.03982    0.00985
C45   1    0.489576    0.601531    1.429708    11.00000    0.03063    0.02697 =
         0.02456    0.00164    0.01531    0.00132
C46   1    0.569092    0.602264    1.460404    11.00000    0.03319    0.02573 =
         0.02726    0.00014    0.01505   -0.00311
C129  1    0.622303    0.592088    1.667487    11.00000    0.02805    0.03310 =
         0.02408   -0.00386    0.01614   -0.00391
C14   1    0.512558    0.795093    1.484182    11.00000    0.04048    0.02928 =
         0.02375   -0.00167    0.02020   -0.00243
AFIX  43
H14   2    0.492088    0.786145    1.516720    11.00000   -1.20000
AFIX   0
C29   1    0.600715    0.601938    1.411301    11.00000    0.03261    0.03153 =
         0.02217   -0.00475    0.01645   -0.00532
C93   1    0.386439    0.838128    1.507247    11.00000    0.03056    0.03631 =
         0.02383   -0.00033    0.01690    0.00090
C130  1    0.664136    0.526376    1.702097    11.00000    0.04135    0.03610 =
         0.02465   -0.00488    0.01859    0.00097
AFIX  43
H130  2    0.668946    0.485354    1.672981    11.00000   -1.20000
AFIX   0
N1    4    0.098442    0.865459    1.204475    11.00000    0.04054    0.06282 =
         0.02828    0.00071    0.01654   -0.00210
C15   1    0.463227    0.808245    1.409542    11.00000    0.03408    0.02139 =
         0.02488   -0.00003    0.01632   -0.00413
C96   1    0.468801    0.896916    1.625050    11.00000    0.04538    0.02505 =
         0.02854   -0.00647    0.01856   -0.00059
AFIX  43
H96   2    0.498053    0.940951    1.652499    11.00000   -1.20000
AFIX   0
C135  1    0.729919    0.567892    1.905674    11.00000    0.03578    0.03684 =
         0.02830   -0.00201    0.01378   -0.00243
C26   1    0.441638    0.607593    1.352611    11.00000    0.03640    0.02604 =
         0.02439   -0.00216    0.01691   -0.00268
C44   1    0.375129    0.583331    1.445737    11.00000    0.03153    0.04275 =
         0.02417   -0.00298    0.01545   -0.00285
C12   1    0.621941    0.806884    1.467269    11.00000    0.03760    0.02589 =
         0.02244   -0.00524    0.01514   -0.00204
C40   1    0.615691    0.603587    1.539400    11.00000    0.02841    0.02821 =
         0.02498    0.00386    0.01504    0.00537
C104  1    0.583382    0.815909    1.902041    11.00000    0.03827    0.03097 =
         0.02466    0.00260    0.01652    0.00573
C134  1    0.693098    0.577806    1.823560    11.00000    0.03331    0.03313 =
         0.02585   -0.00114    0.01651    0.00146
C21   1    0.256304    0.829793    1.269288    11.00000    0.03951    0.03179 =
         0.02924    0.00224    0.01968   -0.00670
C111  1    0.674662    0.555222    1.315378    11.00000    0.02989    0.04020 =
         0.02336    0.00036    0.01570    0.00063
C47   1    0.727754    0.588950    1.520144    11.00000    0.03202    0.02719 =
         0.02856   -0.00105    0.01679   -0.00148
C22   1    0.334417    0.818138    1.300408    11.00000    0.03599    0.03036 =
         0.02626   -0.00143    0.01970   -0.00761
C105  1    0.621581    0.814988    1.984480    11.00000    0.03814    0.03278 =
         0.02562    0.00140    0.01791    0.00162
C27   1    0.474105    0.618683    1.306891    11.00000    0.03535    0.02868 =
         0.02141    0.00212    0.01325    0.00145
AFIX  43
H27   2    0.442868    0.628474    1.255451    11.00000   -1.20000
AFIX   0
C131  1    0.615302    0.651139    1.711492    11.00000    0.02828    0.03434 =
         0.03027   -0.00271    0.01490    0.00582
AFIX  43
H131  2    0.586160    0.696965    1.688684    11.00000   -1.20000
AFIX   0
C117  1    0.558712    0.553126    1.077493    11.00000    0.03073    0.03931 =
         0.03088   -0.00140    0.02088   -0.00068
C94   1    0.430169    0.900519    1.547969    11.00000    0.04083    0.03421 =
         0.02979   -0.00022    0.01829    0.00103
AFIX  43
H94   2    0.434052    0.946440    1.523317    11.00000   -1.20000
AFIX   0
C5    1    0.365561    0.801821    1.252031    11.00000    0.03698    0.02832 =
         0.02630   -0.00245    0.01619   -0.00767
C48   1    0.806617    0.578746    1.551315    11.00000    0.02983    0.03365 =
         0.02897    0.00056    0.01873    0.00000
C11   1    0.704016    0.809883    1.498900    11.00000    0.03618    0.03026 =
         0.02723   -0.00215    0.02023    0.00079
C16   1    0.381580    0.820906    1.379822    11.00000    0.03458    0.02693 =
         0.02432    0.00042    0.01604   -0.00130
C133  1    0.650597    0.643519    1.788431    11.00000    0.03500    0.04239 =
         0.02288   -0.00679    0.01533    0.00254
AFIX  43
H133  2    0.645263    0.684474    1.817297    11.00000   -1.20000
AFIX   0
C98   1    0.465305    0.829492    1.662865    11.00000    0.02834    0.03462 =
         0.02682   -0.00006    0.01891    0.00477
C19   1    0.224571    0.854360    1.314181    11.00000    0.03738    0.03744 =
         0.02804    0.00019    0.01845   -0.00796
C30   1    0.680846    0.582405    1.441029    11.00000    0.03095    0.03048 =
         0.03065   -0.00387    0.01836   -0.00711
C6    1    0.447460    0.808276    1.280134    11.00000    0.03950    0.03203 =
         0.02453   -0.00231    0.01829   -0.00476
C9    1    0.606306    0.819196    1.342928    11.00000    0.03500    0.03592 =
         0.02634   -0.00300    0.01689   -0.00435
C17   1    0.346535    0.838604    1.423577    11.00000    0.03759    0.03110 =
         0.02686   -0.00258    0.01899   -0.00397
C95   1    0.380032    0.771534    1.543509    11.00000    0.03321    0.04418 =
         0.03041   -0.00509    0.01934   -0.00900
AFIX  43
H95   2    0.348900    0.728678    1.515746    11.00000   -1.20000
AFIX   0
C99   1    0.506155    0.824342    1.744853    11.00000    0.02931    0.03301 =
         0.02297    0.00510    0.01651    0.00704
C116  1    0.597578    0.553892    1.159236    11.00000    0.03191    0.03258 =
         0.03275   -0.00013    0.02137   -0.00005
C50   1    0.841499    0.913542    1.528668    11.00000    0.03485    0.04636 =
         0.03365   -0.00095    0.02165    0.00013
AFIX  13
H50   2    0.829096    0.908347    1.570206    11.00000   -1.20000
AFIX   0
C140  1    0.796688    0.548805    2.062450    11.00000    0.03427    0.04750 =
         0.02304   -0.00002    0.01362    0.00192
C23   1    0.494114    0.811203    1.359453    11.00000    0.03534    0.02612 =
         0.02588   -0.00085    0.01673   -0.00336
C13   1    0.590242    0.794396    1.513480    11.00000    0.03559    0.02952 =
         0.02240   -0.00622    0.01565    0.00142
AFIX  43
H13   2    0.621740    0.785405    1.565015    11.00000   -1.20000
AFIX   0
C7    1    0.483220    0.811251    1.235460    11.00000    0.04015    0.03306 =
         0.03023   -0.00206    0.01989   -0.00452
C24   1    0.574000    0.813137    1.389995    11.00000    0.04147    0.02882 =
         0.02303   -0.00384    0.01713   -0.00082
C2    1    0.207245    0.818257    1.192527    11.00000    0.04110    0.03868 =
         0.02344   -0.00513    0.01574   -0.01157
C28   1    0.551253    0.615594    1.335553    11.00000    0.03683    0.03026 =
         0.02178   -0.00317    0.01947   -0.00376
AFIX  43
H28   2    0.571849    0.622970    1.302914    11.00000   -1.20000
AFIX   0
C39   1    0.697118    0.609266    1.568069    11.00000    0.02888    0.03470 =
         0.02465   -0.00119    0.01622   -0.00191
C18   1    0.270003    0.858146    1.390015    11.00000    0.03324    0.04298 =
         0.02696   -0.00274    0.01876   -0.00283
AFIX  43
H18   2    0.248705    0.874492    1.420307    11.00000   -1.20000
AFIX   0
C75   1    0.444269    0.806828    1.152117    11.00000    0.03867    0.03833 =
         0.02826   -0.00558    0.01972   -0.01192
C86   1    0.273675    0.783255    0.758398    11.00000    0.03422    0.04492 =
         0.02816   -0.00481    0.01853   -0.00566
C100  1    0.575984    0.859891    1.785854    11.00000    0.03749    0.04109 =
         0.03158    0.00325    0.02336   -0.00426
AFIX  43
H100  2    0.597978    0.887758    1.760758    11.00000   -1.20000
AFIX   0
C102  1    0.614409    0.855612    1.862779    11.00000    0.03181    0.04490 =
         0.03638   -0.00250    0.01926   -0.00793
AFIX  43
H102  2    0.662473    0.879927    1.889307    11.00000   -1.20000
AFIX   0
C36   1    0.855675    0.598006    1.626169    11.00000    0.02977    0.04174 =
         0.02923    0.00364    0.01550    0.00070
C38   1    0.748152    0.633483    1.640324    11.00000    0.03782    0.03922 =
         0.02791   -0.00556    0.02098   -0.00232
AFIX  43
H38   2    0.728958    0.653680    1.671208    11.00000   -1.20000
AFIX   0
C54   1    0.912897    0.728333    1.445620    11.00000    0.04706    0.03737 =
         0.04676   -0.00177    0.02805    0.00234
C132  1    0.699830    0.518416    1.779199    11.00000    0.04311    0.03837 =
         0.02866   -0.00092    0.01806    0.00690
AFIX  43
H132  2    0.728886    0.472489    1.801825    11.00000   -1.20000
AFIX   0
C112  1    0.630085    0.492094    1.277284    11.00000    0.04466    0.03289 =
         0.03042   -0.00108    0.02514   -0.00143
AFIX  43
H112  2    0.625940    0.448249    1.304078    11.00000   -1.20000
AFIX   0
C81   1    0.343801    0.793478    0.914382    11.00000    0.02924    0.04002 =
         0.02922   -0.00179    0.01757   -0.00222
C56   1    1.033159    0.656906    1.480091    11.00000    0.04059    0.04968 =
         0.03848   -0.00248    0.02503   -0.00083
C43   1    0.456480    0.594254    1.476668    11.00000    0.03359    0.02931 =
         0.02477    0.00156    0.01637   -0.00287
C34   1    0.920074    0.538836    1.538843    11.00000    0.03447    0.04622 =
         0.03105    0.00289    0.01897    0.00113
C25   1    0.360254    0.601851    1.320593    11.00000    0.03834    0.03516 =
         0.02960    0.00169    0.01819   -0.00230
C97   1    0.419258    0.767808    1.620428    11.00000    0.03623    0.03673 =
         0.02934   -0.00129    0.02029   -0.00609
AFIX  43
H97   2    0.414556    0.721994    1.644722    11.00000   -1.20000
AFIX   0
C122  1    0.489855    0.547434    0.919832    11.00000    0.03130    0.04119 =
         0.03512    0.00217    0.01934    0.00139
C62   1    0.250136    0.560969    1.334701    11.00000    0.02496    0.06082 =
         0.02953   -0.00003    0.01105   -0.00308
AFIX  13
H62   2    0.227824    0.570784    1.280168    11.00000   -1.20000
AFIX   0
C42   1    0.502601    0.593081    1.552359    11.00000    0.03474    0.03084 =
         0.02364   -0.00191    0.01706    0.00043
AFIX  43
H42   2    0.480156    0.588543    1.583693    11.00000   -1.20000
AFIX   0
C77   1    0.454109    0.740975    1.118229    11.00000    0.04231    0.04511 =
         0.02931    0.00316    0.01553    0.00500
AFIX  43
H77   2    0.483075    0.697776    1.147647    11.00000   -1.20000
AFIX   0
C1    1    0.126591    0.836934    1.158373    11.00000    0.03804    0.05211 =
         0.02825    0.00178    0.01407   -0.00262
C115  1    0.643213    0.617989    1.198774    11.00000    0.03714    0.04166 =
         0.03160    0.00213    0.02327   -0.00355
AFIX  43
H115  2    0.647494    0.662093    1.172329    11.00000   -1.20000
AFIX   0
C8    1    0.561073    0.818687    1.267779    11.00000    0.04468    0.03882 =
         0.03028   -0.00487    0.02426   -0.00801
AFIX  43
H8    2    0.583592    0.823583    1.236536    11.00000   -1.20000
AFIX   0
C4    1    0.315034    0.783090    1.178459    11.00000    0.04403    0.03850 =
         0.02376    0.00059    0.02012   -0.00956
AFIX  43
H4    2    0.334492    0.765010    1.147110    11.00000   -1.20000
AFIX   0
C101  1    0.475598    0.784676    1.783466    11.00000    0.03341    0.04729 =
         0.02756    0.00596    0.01772   -0.00089
AFIX  43
H101  2    0.427654    0.760196    1.756610    11.00000   -1.20000
AFIX   0
C67   1    0.087108    0.670008    1.308524    11.00000    0.04037    0.05425 =
         0.03730   -0.00208    0.01996   -0.00922
C141  1    0.829825    0.536888    2.143967    11.00000    0.03925    0.04854 =
         0.02840   -0.00525    0.01595   -0.00549
C3    1    0.237173    0.789828    1.149095    11.00000    0.03851    0.05188 =
         0.02473   -0.00446    0.01572   -0.00915
AFIX  43
H3    2    0.204681    0.774832    1.099130    11.00000   -1.20000
AFIX   0
C41   1    0.581093    0.598291    1.584990    11.00000    0.02964    0.03084 =
         0.02394   -0.00179    0.01401   -0.00002
C32   1    0.791935    0.542405    1.432435    11.00000    0.04126    0.03950 =
         0.03285   -0.00003    0.02785    0.00064
AFIX  43
H32   2    0.813117    0.522834    1.403031    11.00000   -1.20000
AFIX   0
C79   1    0.422260    0.737054    1.041800    11.00000    0.04547    0.04642 =
         0.03274   -0.00639    0.02241    0.00381
AFIX  43
H79   2    0.429556    0.690859    1.019630    11.00000   -1.20000
AFIX   0
C20   1    0.144244    0.879059    1.281601    11.00000    0.03596    0.05458 =
         0.02716    0.00156    0.01536   -0.00233
C107  1    0.581540    0.814124    2.022747    11.00000    0.04739    0.05572 =
         0.02623    0.00029    0.01883   -0.00665
AFIX  43
H107  2    0.528067    0.812291    1.995595    11.00000   -1.20000
AFIX   0
C10   1    0.688827    0.827822    1.372787    11.00000    0.04450    0.03975 =
         0.03114   -0.00416    0.02391   -0.00532
C35   1    0.938122    0.591089    1.657104    11.00000    0.03672    0.05147 =
         0.02954   -0.00690    0.01783   -0.00371
C87   1    0.239518    0.779752    0.675256    11.00000    0.04035    0.04973 =
         0.02693   -0.00401    0.01812   -0.01292
C31   1    0.714993    0.559995    1.397680    11.00000    0.03716    0.03568 =
         0.02782   -0.00385    0.02222   -0.00972
C49   1    0.815344    0.837855    1.481963    11.00000    0.03506    0.04550 =
         0.03542   -0.00189    0.02603    0.00019
AFIX  13
H49   2    0.824936    0.846121    1.438910    11.00000   -1.20000
AFIX   0
C114  1    0.590800    0.491369    1.199850    11.00000    0.03886    0.03813 =
         0.03134   -0.00321    0.02189   -0.00191
AFIX  43
H114  2    0.559145    0.447822    1.174619    11.00000   -1.20000
AFIX   0
C110  1    0.693743    0.817326    2.139867    11.00000    0.06388    0.04239 =
         0.02358    0.00226    0.02223   -0.00578
AFIX  43
H110  2    0.718242    0.818563    2.192567    11.00000   -1.20000
AFIX   0
C113  1    0.681818    0.618229    1.274959    11.00000    0.03872    0.03814 =
         0.03427   -0.00384    0.02268   -0.00822
AFIX  43
H113  2    0.713669    0.661560    1.300448    11.00000   -1.20000
AFIX   0
C84   1    0.284573    0.855413    0.794189    11.00000    0.05420    0.04537 =
         0.02501    0.00470    0.01785   -0.00559
AFIX  43
H84   2    0.267824    0.902448    0.765525    11.00000   -1.20000
AFIX   0
C123  1    0.455909    0.541792    0.838180    11.00000    0.03592    0.03613 =
         0.02933    0.00237    0.01418    0.00340
C52   1    0.927628    0.923504    1.563010    11.00000    0.03725    0.04714 =
         0.03457    0.00576    0.01446    0.00176
AFIX 137
H52A  2    0.952891    0.877643    1.594288    11.00000   -1.50000
H52B  2    0.943342    0.971665    1.593248    11.00000   -1.50000
H52C  2    0.941377    0.927534    1.523314    11.00000   -1.50000
AFIX   0
C37   1    0.825470    0.629043    1.668308    11.00000    0.03508    0.04541 =
         0.02731   -0.00312    0.01680   -0.00294
AFIX  43
H37   2    0.858031    0.647589    1.717068    11.00000   -1.20000
AFIX   0
C33   1    0.837689    0.552064    1.506335    11.00000    0.03549    0.03888 =
         0.03662   -0.00333    0.02463   -0.00538
C82   1    0.319125    0.860326    0.870323    11.00000    0.04111    0.03870 =
         0.03539   -0.00100    0.02043   -0.00297
AFIX  43
H82   2    0.326197    0.910747    0.893150    11.00000   -1.20000
AFIX   0
C103  1    0.513219    0.779886    1.860126    11.00000    0.04164    0.04591 =
         0.02838    0.00197    0.02132   -0.00593
AFIX  43
H103  2    0.490949    0.751589    1.884729    11.00000   -1.20000
AFIX   0
C145  1    0.845447    0.579671    2.263496    11.00000    0.03922    0.07867 =
         0.03136   -0.01482    0.02148   -0.00859
AFIX  43
H145  2    0.835435    0.616800    2.292458    11.00000   -1.20000
AFIX   0
C126  1    0.350730    0.516070    0.716895    11.00000    0.04251    0.06485 =
         0.03321   -0.01059    0.01042    0.00086
AFIX  43
H126  2    0.299136    0.502340    0.687539    11.00000   -1.20000
AFIX   0
C143  1    0.813913    0.590989    2.186112    11.00000    0.03277    0.06031 =
         0.03126   -0.00211    0.01523    0.00039
AFIX  43
H143  2    0.782113    0.635070    2.162888    11.00000   -1.20000
AFIX   0
C83   1    0.331701    0.721695    0.878809    11.00000    0.05131    0.04158 =
         0.03123   -0.00496    0.01458   -0.00331
AFIX  43
H83   2    0.347315    0.674557    0.907435    11.00000   -1.20000
AFIX   0
C80   1    0.380204    0.798475    0.996986    11.00000    0.03495    0.03257 =
         0.02637   -0.00503    0.01826   -0.00833
C108  1    0.734368    0.817005    2.102790    11.00000    0.04337    0.06346 =
         0.02960    0.00149    0.01105    0.00789
AFIX  43
H108  2    0.787852    0.817566    2.130229    11.00000   -1.20000
AFIX   0
C120  1    0.457766    0.511645    0.958440    11.00000    0.03515    0.05373 =
         0.03481    0.00012    0.01515   -0.01065
AFIX  43
H120  2    0.411459    0.484071    0.931714    11.00000   -1.20000
AFIX   0
C89   1    0.257184    0.715661    0.642612    11.00000    0.04187    0.07188 =
         0.03582   -0.01479    0.02299   -0.01558
AFIX  43
H89   2    0.288923    0.674439    0.672933    11.00000   -1.20000
AFIX   0
C106  1    0.700052    0.815891    2.026750    11.00000    0.03851    0.06717 =
         0.03160    0.00191    0.01880    0.00414
AFIX  43
H106  2    0.730061    0.815730    2.002497    11.00000   -1.20000
AFIX   0
C124  1    0.380774    0.523013    0.792819    11.00000    0.03861    0.06336 =
         0.03736   -0.00460    0.01843    0.00528
AFIX  43
H124  2    0.349061    0.514687    0.814594    11.00000   -1.20000
AFIX   0
C85   1    0.297118    0.716768    0.801893    11.00000    0.04777    0.04443 =
         0.03858   -0.01210    0.02221   -0.00190
AFIX  43
H85   2    0.289565    0.666340    0.778986    11.00000   -1.20000
AFIX   0
C76   1    0.405384    0.871124    1.108790    11.00000    0.06492    0.03746 =
         0.02868   -0.00597    0.02174   -0.00523
AFIX  43
H76   2    0.400842    0.918425    1.131343    11.00000   -1.20000
AFIX   0
C128  1    0.394501    0.528765    0.683246    11.00000    0.05481    0.05445 =
         0.03001   -0.00385    0.01676   -0.00333
AFIX  43
H128  2    0.373574    0.526232    0.630817    11.00000   -1.20000
AFIX   0
C57   1    1.079919    0.580427    1.590694    11.00000    0.03568    0.05012 =
         0.04232   -0.00006    0.02560    0.00279
AFIX  23
H57A  2    1.134941    0.590103    1.617733    11.00000   -1.20000
H57B  2    1.070125    0.534745    1.557105    11.00000   -1.20000
AFIX   0
C53   1    0.857170    0.762744    1.520408    11.00000    0.04414    0.04716 =
         0.04190   -0.00421    0.03064    0.00372
AFIX  23
H53A  2    0.871477    0.764779    1.573766    11.00000   -1.20000
H53B  2    0.824242    0.716189    1.498155    11.00000   -1.20000
AFIX   0
C118  1    0.491237    0.514852    1.035029    11.00000    0.03932    0.05395 =
         0.04220   -0.00085    0.02663   -0.00758
AFIX  43
H118  2    0.466848    0.489776    1.059242    11.00000   -1.20000
AFIX   0
C63   1    0.246015    0.471978    1.343990    11.00000    0.03363    0.04714 =
         0.03103    0.00358    0.01455   -0.01206
AFIX  13
H63   2    0.261984    0.460894    1.397362    11.00000   -1.20000
AFIX   0
C71   1    0.017761    0.890389    1.170514    11.00000    0.03630    0.07385 =
         0.03674    0.01195    0.01629    0.01321
AFIX  13
H71   2    0.007806    0.906393    1.211976    11.00000   -1.20000
AFIX   0
C55   1    0.985804    0.728241    1.441741    11.00000    0.05301    0.04605 =
         0.05174    0.00541    0.03563    0.00802
AFIX  23
H55A  2    0.974363    0.728445    1.389113    11.00000   -1.20000
H55B  2    1.014582    0.776870    1.465432    11.00000   -1.20000
AFIX   0
C121  1    0.557042    0.588930    0.962047    11.00000    0.04921    0.05573 =
         0.03545    0.00503    0.02182   -0.00905
AFIX  43
H121  2    0.580006    0.615891    0.937392    11.00000   -1.20000
AFIX   0
C58   1    1.050592    0.563092    1.645721    11.00000    0.02807    0.05854 =
         0.03593   -0.00569    0.01578   -0.00056
AFIX  13
H58   2    1.068408    0.608056    1.681773    11.00000   -1.20000
AFIX   0
C119  1    0.590648    0.591710    1.038144    11.00000    0.04374    0.05489 =
         0.03553   -0.00253    0.01701   -0.01699
AFIX  43
H119  2    0.636391    0.620236    1.064855    11.00000   -1.20000
AFIX   0
C109  1    0.615900    0.815813    2.099145    11.00000    0.06651    0.06560 =
         0.03462   -0.00082    0.03251   -0.02061
AFIX  43
H109  2    0.586250    0.815938    2.123775    11.00000   -1.20000
AFIX   0
C91   1    0.228122    0.712484    0.565600    11.00000    0.05518    0.07238 =
         0.04086   -0.02188    0.02789   -0.02599
AFIX  43
H91   2    0.239950    0.669179    0.543479    11.00000   -1.20000
AFIX   0
C69   1   -0.032910    0.729197    1.220029    11.00000    0.03194    0.06091 =
         0.04639   -0.00919    0.01567   -0.00329
C64   1    0.297417    0.426091    1.322533    11.00000    0.05067    0.04376 =
         0.05385    0.00195    0.03033   -0.00460
AFIX 137
H64A  2    0.292732    0.369371    1.329286    11.00000   -1.50000
H64B  2    0.349744    0.442678    1.354044    11.00000   -1.50000
H64C  2    0.282923    0.436631    1.270433    11.00000   -1.50000
AFIX   0
C136  1    0.755637    0.496132    1.939245    11.00000    0.10322    0.04321 =
         0.02425   -0.00572    0.02532    0.00804
AFIX  43
H136  2    0.751808    0.451464    1.909541    11.00000   -1.20000
AFIX   0
C88   1    0.191770    0.836803    0.630489    11.00000    0.07102    0.05060 =
         0.03412   -0.00546    0.02249   -0.01324
AFIX  43
H88   2    0.177508    0.878892    0.651878    11.00000   -1.20000
AFIX   0
C59   1    1.084359    0.488478    1.692222    11.00000    0.05128    0.05808 =
         0.04825   -0.00343    0.03186   -0.00164
AFIX  13
H59   2    1.058694    0.481639    1.723198    11.00000   -1.20000
AFIX   0
C70   1   -0.033891    0.821019    1.130944    11.00000    0.03791    0.09784 =
         0.03711    0.00895    0.01429   -0.00043
AFIX  23
H70A  2   -0.085191    0.832992    1.123055    11.00000   -1.20000
H70B  2   -0.036991    0.814258    1.081612    11.00000   -1.20000
AFIX   0
C146  1    0.890118    0.515881    2.296877    11.00000    0.04580    0.06917 =
         0.02624    0.00627    0.01420   -0.00252
AFIX  43
H146  2    0.910237    0.507755    2.348742    11.00000   -1.20000
AFIX   0
C65   1    0.164750    0.441201    1.296796    11.00000    0.04327    0.06164 =
         0.04122   -0.00510    0.01846   -0.01441
AFIX 137
H65A  2    0.146391    0.455876    1.244747    11.00000   -1.50000
H65B  2    0.132037    0.464694    1.314690    11.00000   -1.50000
H65C  2    0.164231    0.383494    1.300988    11.00000   -1.50000
AFIX   0
C78   1    0.373503    0.865762    1.032965    11.00000    0.06118    0.03701 =
         0.03327    0.00769    0.02412    0.00196
AFIX  43
H78   2    0.345731    0.909618    1.003739    11.00000   -1.20000
AFIX   0
C51   1    0.801012    0.984982    1.483874    11.00000    0.03198    0.04874 =
         0.05905   -0.00161    0.02141   -0.00210
AFIX 137
H51A  2    0.802438    0.984550    1.436777    11.00000   -1.50000
H51B  2    0.825689    1.032975    1.511670    11.00000   -1.50000
H51C  2    0.748481    0.984054    1.473934    11.00000   -1.50000
AFIX   0
C139  1    0.775833    0.623277    2.029023    11.00000    0.06237    0.04874 =
         0.03143   -0.00883    0.01851    0.00647
AFIX  43
H139  2    0.784719    0.668440    2.059665    11.00000   -1.20000
AFIX   0
C125  1    0.500196    0.552511    0.803420    11.00000    0.05119    0.06649 =
         0.03510   -0.00920    0.02099   -0.02461
AFIX  43
H125  2    0.552164    0.564975    0.832275    11.00000   -1.20000
AFIX   0
C66   1    0.208549    0.614636    1.362034    11.00000    0.03269    0.07849 =
         0.04354   -0.02005    0.01115   -0.00232
AFIX  23
H66A  2    0.217588    0.597578    1.411797    11.00000   -1.20000
H66B  2    0.226389    0.669804    1.365590    11.00000   -1.20000
AFIX   0
C142  1    0.876383    0.473538    2.179526    11.00000    0.07611    0.04680 =
         0.02531    0.00284    0.02022    0.00774
AFIX  43
H142  2    0.888392    0.436425    2.151984    11.00000   -1.20000
AFIX   0
C72   1    0.000101    0.962069    1.118966    11.00000    0.05656    0.07575 =
         0.03563    0.00615    0.01951    0.00831
AFIX  13
H72   2   -0.006919    0.943546    1.069757    11.00000   -1.20000
AFIX   0
C137  1    0.742772    0.633537    1.953046    11.00000    0.06485    0.04034 =
         0.03646    0.00426    0.02284    0.01178
AFIX  43
H137  2    0.728575    0.685025    1.932477    11.00000   -1.20000
AFIX   0
C144  1    0.905619    0.464202    2.255658    11.00000    0.07902    0.05544 =
         0.02960    0.00121    0.01627    0.01067
AFIX  43
H144  2    0.937401    0.420266    2.279430    11.00000   -1.20000
AFIX   0
C68   1    0.004868    0.654628    1.259110    11.00000    0.03843    0.05456 =
         0.06869   -0.00898    0.03061   -0.00386
AFIX  23
H68A  2   -0.001618    0.613347    1.222291    11.00000   -1.20000
H68B  2   -0.018394    0.635397    1.289084    11.00000   -1.20000
AFIX   0
C90   1    0.163630    0.834381    0.554085    11.00000    0.07710    0.05899 =
         0.02977   -0.00285    0.01313   -0.02011
AFIX  43
H90   2    0.131495    0.875418    0.523861    11.00000   -1.20000
AFIX   0
C92   1    0.182181    0.772633    0.521985    11.00000    0.07344    0.07418 =
         0.03435   -0.01140    0.02706   -0.03210
AFIX  43
H92   2    0.163307    0.771498    0.469769    11.00000   -1.20000
AFIX   0
C138  1    0.787219    0.486924    2.015695    11.00000    0.09595    0.04068 =
         0.03076    0.00567    0.01882    0.00902
AFIX  43
H138  2    0.802853    0.435652    2.036314    11.00000   -1.20000
AFIX   0
C127  1    0.469012    0.545129    0.727600    11.00000    0.07848    0.08100 =
         0.03854    0.00041    0.03390   -0.02689
AFIX  43
H127  2    0.500527    0.551668    0.705361    11.00000   -1.20000
AFIX   0

C147  1    1.052540    0.743596    1.833438    11.00000    0.04900    0.06261 =
         0.06734   -0.00439    0.02070    0.00080
AFIX  13
H147  2    1.035485    0.687277    1.827410    11.00000   -1.20000
AFIX   0

C60   1    1.070024    0.414544    1.648159    11.00000    0.11957    0.05488 =
         0.06378    0.00838    0.05123    0.00949
AFIX 137
H60A  2    1.015741    0.408649    1.615209    11.00000   -1.50000
H60B  2    1.088704    0.369097    1.681812    11.00000   -1.50000
H60C  2    1.096183    0.417184    1.618430    11.00000   -1.50000
AFIX   0
C73   1    0.062292    1.024564    1.149458    11.00000    0.06506    0.07718 =
         0.05882    0.01657    0.02613    0.01672
AFIX 137
H73A  2    0.074688    1.037593    1.200598    11.00000   -1.50000
H73B  2    0.044844    1.072272    1.118701    11.00000   -1.50000
H73C  2    0.107233    1.003912    1.148632    11.00000   -1.50000
AFIX   0
C74   1   -0.073817    1.000719    1.107813    11.00000    0.05826    0.10133 =
         0.05539    0.01278    0.01895    0.02121
AFIX 137
H74A  2   -0.113629    0.960619    1.091208    11.00000   -1.50000
H74B  2   -0.088670    1.042502    1.070304    11.00000   -1.50000
H74C  2   -0.066099    1.023583    1.154842    11.00000   -1.50000
AFIX   0
C61   1    1.167116    0.500119    1.745996    11.00000    0.04547    0.08633 =
         0.07361    0.02358    0.01774    0.01675
AFIX 137
H61A  2    1.196191    0.497153    1.719114    11.00000   -1.50000
H61B  2    1.184185    0.458693    1.784006    11.00000   -1.50000
H61C  2    1.174601    0.552054    1.769718    11.00000   -1.50000
AFIX   0
HKLF 4


REM  2025ncs0189_1a_a.res in P2(1)
REM wR2 = 0.1726, GooF = S = 1.064, Restrained GooF = 1.064 for all data
REM R1 = 0.0622 for 17711 Fo > 4sig(Fo) and 0.0822 for all 22806 data
REM 1539 parameters refined using 1 restraints

END

WGHT      0.0946      1.5548

REM Highest difference peak  0.302,  deepest hole -0.439,  1-sigma level  0.053
Q1    1   0.7199  0.5835  2.0238  11.00000  0.05    0.30
Q2    1   0.5161  0.6141  0.9589  11.00000  0.05    0.29
Q3    1   0.6958  0.5928  1.9552  11.00000  0.05    0.27
;
_shelx_res_checksum                73856
_shelx_hkl_file
;
   0 -20   1    0.45    2.50
   0 -20   1   -0.25    1.45
   0 -20  -2    3.09    0.72
   0 -20   2    3.13    2.40
   0 -20   2    3.24    1.37
   0 -20  -3    1.54    0.67
   0 -20   3    3.50    2.19
   0 -20  -4   -0.25    0.66
   0 -20   4    0.36    2.00
   0 -20   4    0.85    1.07
   0 -20  -5    0.04    0.64
   0 -19   0   -0.41    1.38
   0 -19   0    0.24    0.74
   0 -19   1    7.68    1.52
   0 -19  -1    9.28    1.48
   0 -19  -1    5.86    0.92
   0 -19  -2    2.76    1.30
   0 -19  -2    2.40    0.77
   0 -19   3    0.96    0.74
   0 -19   3   -0.28    1.54
   0 -19  -3    0.86    0.77
   0 -19   3    0.17    2.65
   0 -19   4    1.45    0.69
   0 -19   4    0.22    1.40
   0 -19   4    1.48    2.50
   0 -19  -4    0.36    0.76
   0 -19   5    1.57    0.67
   0 -19  -5    1.11    0.77
   0 -19   5   -1.14    2.27
   0 -19  -6    0.96    0.78
   0 -19  -7    2.70    0.79
   0 -19  -8    1.33    0.70
   0 -18   0   11.48    1.18
   0 -18   0   11.25    1.80
   0 -18   1    1.19    1.04
   0 -18  -1    1.67    0.81
   0 -18   1    1.30    0.77
   0 -18  -1    2.62    1.31
   0 -18   1    1.52    1.51
   0 -18  -1    1.57    1.54
   0 -18   2    2.49    1.05
   0 -18  -2    1.92    0.82
   0 -18   2    0.57    0.72
   0 -18  -2    1.47    2.38
   0 -18  -2    3.44    1.53
   0 -18   2    3.76    1.51
   0 -18   3    1.60    0.97
   0 -18   3    0.87    1.48
   0 -18  -3    2.74    1.46
   0 -18  -3    0.82    0.82
   0 -18   4    0.77    0.93
   0 -18   4    1.15    1.67
   0 -18  -4    1.37    0.83
   0 -18   4   -1.39    2.84
   0 -18   5    1.55    0.88
   0 -18   5    3.81    1.56
   0 -18   5    2.30    2.68
   0 -18  -5    4.85    0.91
   0 -18   6    0.44    0.80
   0 -18   6   -0.05    2.43
   0 -18  -6    1.14    0.85
   0 -18   7    0.10    0.74
   0 -18   7    1.92    1.53
   0 -18  -7    1.10    0.85
   0 -18  -8    0.44    0.84
   0 -18   9    0.89    0.58
   0 -18  -9    1.22    0.85
   0 -18  -9   -0.61    1.91
   0 -18  10    0.45    0.50
   0 -18 -10    0.26    0.80
   0 -17   0   -0.02    1.31
   0 -17   0   -1.09    0.97
   0 -17   0   -0.40    1.40
   0 -17   0   -2.69    2.29
   0 -17   0    0.07    0.82
   0 -17  -1    1.03    0.84
   0 -17   1    1.99    0.79
   0 -17  -1    0.64    0.96
   0 -17   1    0.78    0.97
   0 -17   1    0.29    1.25
   0 -17   1   -0.71    1.56
   0 -17   1    1.51    1.41
   0 -17  -1    1.81    1.35
   0 -17   1    0.99    1.02
   0 -17   2    6.01    1.64
   0 -17   2    6.54    1.50
   0 -17  -2    5.18    1.40
   0 -17   2    5.83    1.30
   0 -17   2    4.38    0.86
   0 -17  -2    4.15    0.94
   0 -17   3    1.53    1.53
   0 -17   3    1.23    1.18
   0 -17  -3    0.27    0.86
   0 -17   3    1.51    0.68
   0 -17   4    2.26    1.53
   0 -17   4    3.62    1.12
   0 -17  -4    3.49    0.93
   0 -17   5   -0.64    1.73
   0 -17   5    0.56    1.07
   0 -17  -5    0.93    0.90
   0 -17   5    0.87    1.47
   0 -17   5   -0.91    2.92
   0 -17   6    1.39    0.97
   0 -17  -6    0.24    0.89
   0 -17   6    0.56    1.59
   0 -17   6    0.21    2.75
   0 -17   7    7.79    1.09
   0 -17  -7    8.90    1.12
   0 -17   8    0.21    0.80
   0 -17  -8   -0.70    0.92
   0 -17   8   -1.00    1.79
   0 -17   9    3.64    0.83
   0 -17  -9    6.38    0.98
   0 -17   9    2.64    1.75
   0 -17 -10    2.49    0.92
   0 -17  11    2.17    0.62
   0 -17 -11    2.36    0.87
   0 -17  12    0.97    0.49
   0 -16   0    8.98    1.59
   0 -16   0    7.84    1.64
   0 -16   0    9.08    1.07
   0 -16   1   17.09    1.90
   0 -16  -1   19.21    1.89
   0 -16   1   15.67    1.93
   0 -16  -1   16.23    1.99
   0 -16   1   15.77    1.47
   0 -16  -1   15.03    1.48
   0 -16   2    5.59    1.48
   0 -16  -2    0.29    1.39
   0 -16   2    3.36    1.39
   0 -16  -2    3.38    0.88
   0 -16   2    2.66    0.80
   0 -16  -3    2.85    1.40
   0 -16   3    2.61    1.49
   0 -16   3    3.60    1.38
   0 -16  -3    3.95    0.92
   0 -16   3    3.21    0.79
   0 -16   4    0.11    0.99
   0 -16   4    0.22    1.49
   0 -16   4    0.10    1.23
   0 -16  -4    1.03    0.92
   0 -16   4    0.77    0.66
   0 -16   5    0.03    1.03
   0 -16   5    0.19    1.52
   0 -16   5   -0.72    1.22
   0 -16  -5    1.35    0.89
   0 -16   6    0.41    1.76
   0 -16   6    0.53    1.09
   0 -16  -6   -1.05    0.92
   0 -16   6   -0.36    1.54
   0 -16   6    1.38    1.05
   0 -16   6   -0.42    2.96
   0 -16   7    0.69    1.61
   0 -16   7    1.09    1.01
   0 -16  -7    0.60    0.93
   0 -16   7    1.18    1.03
   0 -16   7   -0.38    2.79
   0 -16   8    4.39    1.49
   0 -16   8    4.12    1.03
   0 -16  -8    6.29    1.04
   0 -16   8    5.04    1.11
   0 -16   8    4.36    0.88
   0 -16   8    6.18    2.54
   0 -16   9    5.65    1.03
   0 -16  -9    8.19    1.11
   0 -16   9    6.68    1.09
   0 -16   9    5.66    0.91
   0 -16  10    4.82    0.95
   0 -16 -10    8.76    1.13
   0 -16  10    7.65    0.91
   0 -16  10    4.06    1.94
   0 -16  10    5.62    1.03
   0 -16 -11    3.35    0.98
   0 -16  12    1.66    0.64
   0 -16 -12    2.61    0.91
   0 -16 -13    1.78    1.81
   0 -16  13    2.07    0.55
   0 -16 -13    3.80    0.79
   0 -15   0    0.21    1.12
   0 -15  -1   36.25    2.99
   0 -15   1   39.35    3.00
   0 -15   1   37.02    2.92
   0 -15   2    3.99    1.14
   0 -15  -2    2.85    1.16
   0 -15   2    3.96    1.05
   0 -15  -3    7.41    1.06
   0 -15   3    5.72    0.90
   0 -15   3    7.87    1.24
   0 -15   3    6.59    1.23
   0 -15   4   -0.44    1.38
   0 -15  -4    1.06    0.88
   0 -15   4    1.53    0.68
   0 -15   4    2.52    1.43
   0 -15   4    0.83    1.63
   0 -15   4    1.80    1.11
   0 -15   4    1.25    1.07
   0 -15   5    0.84    1.50
   0 -15   5    0.46    1.61
   0 -15   5    1.64    1.17
   0 -15   5    1.59    1.30
   0 -15  -5    1.93    0.89
   0 -15   6    2.03    1.28
   0 -15  -6    1.22    0.93
   0 -15   7    0.32    1.17
   0 -15  -7    0.68    0.93
   0 -15   7    3.10    0.86
   0 -15   8    0.61    1.05
   0 -15  -8    0.24    0.98
   0 -15   8    2.11    1.10
   0 -15   8    2.10    0.83
   0 -15   8    1.15    2.73
   0 -15   9    4.09    1.06
   0 -15  -9    4.69    1.06
   0 -15   9    4.43    1.08
   0 -15   9    4.38    0.89
   0 -15   9    2.12    2.37
   0 -15  10    2.50    0.96
   0 -15 -10    3.14    1.04
   0 -15  10    4.45    0.84
   0 -15  10    3.01    2.02
   0 -15  10    3.64    0.99
   0 -15 -11    1.30    0.98
   0 -15  11   -0.14    0.89
   0 -15  11   -1.41    1.94
   0 -15  11    0.13    0.75
   0 -15  12    0.19    0.71
   0 -15 -12    0.49    0.95
   0 -15  12    1.08    0.81
   0 -15  12    1.01    0.73
   0 -15  13    2.37    0.66
   0 -15 -13    3.63    0.90
   0 -15 -14   -0.49    1.79
   0 -15  14    1.20    0.53
   0 -15 -14    0.97    0.68
   0 -14   0   16.78    2.29
   0 -14   0   23.98    1.75
   0 -14   0   21.18    1.70
   0 -14   0   20.86    2.03
   0 -14   0   17.31    1.78
   0 -14   0   16.92    1.84
   0 -14  -1    8.03    1.92
   0 -14   1    6.05    1.83
   0 -14  -1    9.95    1.05
   0 -14   1    7.77    1.03
   0 -14  -1    9.90    1.13
   0 -14   1   10.33    1.16
   0 -14   1    5.76    1.19
   0 -14   1    7.87    1.53
   0 -14  -1    5.74    1.27
   0 -14   1    7.41    1.28
   0 -14   2    4.03    1.62
   0 -14  -2    3.76    1.81
   0 -14   2    2.27    0.80
   0 -14  -2    4.50    0.97
   0 -14  -2    3.75    0.87
   0 -14   2    4.66    1.38
   0 -14   2    4.13    1.07
   0 -14   2    3.17    1.14
   0 -14   3    1.24    1.61
   0 -14  -3    1.98    0.94
   0 -14   3    0.78    0.73
   0 -14  -3    2.41    0.87
   0 -14   3    1.67    1.38
   0 -14   3    2.18    1.10
   0 -14   3    2.52    1.15
   0 -14   4   10.68    1.78
   0 -14   4   15.68    1.70
   0 -14   4   14.12    1.50
   0 -14   4    9.02    1.44
   0 -14  -4   13.79    1.26
   0 -14   4    9.89    1.10
   0 -14   5    1.91    1.12
   0 -14   5    3.01    1.66
   0 -14   5    4.10    1.23
   0 -14   5    3.64    0.92
   0 -14   6    2.47    1.21
   0 -14   6    2.64    1.69
   0 -14   6    3.12    0.92
   0 -14   7    6.57    2.03
   0 -14  -7   11.11    1.23
   0 -14  -7    9.70    0.94
   0 -14   7   11.37    1.55
   0 -14   7   10.37    1.87
   0 -14   7   12.96    1.47
   0 -14   7    6.99    3.22
   0 -14   7   11.20    1.22
   0 -14   8    3.30    1.22
   0 -14  -8    2.08    0.56
   0 -14  -8    2.36    0.98
   0 -14  -9    4.62    1.02
   0 -14  -9    3.69    0.67
   0 -14   9    3.80    1.15
   0 -14   9    3.11    1.54
   0 -14   9    3.05    2.64
   0 -14 -10    3.91    1.07
   0 -14 -10    3.45    0.51
   0 -14 -10    2.35    0.66
   0 -14  10    1.01    1.04
   0 -14  10    2.88    1.03
   0 -14  10    2.18    0.85
   0 -14  10   -0.48    2.15
   0 -14 -11    7.80    1.19
   0 -14 -11    8.15    0.86
   0 -14 -11    7.68    0.76
   0 -14  11    6.38    1.11
   0 -14  11    7.74    1.14
   0 -14  11    5.18    2.18
   0 -14  11    8.05    1.02
   0 -14 -12    5.51    1.07
   0 -14 -12    5.04    0.74
   0 -14 -12    5.68    0.61
   0 -14  12    4.30    0.97
   0 -14  12    2.40    0.84
   0 -14 -13    1.98    0.96
   0 -14 -13    0.72    0.59
   0 -14 -13   -0.22    0.40
   0 -14  13    0.14    0.70
   0 -14  13    1.49    0.81
   0 -14  13    1.14    0.76
   0 -14  14    1.38    0.64
   0 -14 -14    2.08    0.83
   0 -14  16   -0.09    0.68
   0 -13   0   -1.24    1.66
   0 -13   0   -1.74    1.21
   0 -13   0   -0.42    0.97
   0 -13   0   -0.46    0.77
   0 -13   0   -0.73    0.83
   0 -13   1    9.56    1.04
   0 -13   1   11.40    1.18
   0 -13  -1   10.78    1.15
   0 -13  -1   10.48    1.09
   0 -13   1    8.25    1.33
   0 -13   1    8.27    1.88
   0 -13   1   12.06    1.28
   0 -13  -1   10.27    1.44
   0 -13   2    0.02    1.65
   0 -13   2    0.66    1.09
   0 -13   2    1.85    1.29
   0 -13   2    1.43    1.03
   0 -13   2    1.16    0.90
   0 -13  -2    0.44    0.83
   0 -13   2    0.33    0.69
   0 -13  -2    0.62    0.77
   0 -13   3    1.13    1.57
   0 -13   3    1.09    1.12
   0 -13   3    1.44    1.30
   0 -13   3    1.86    1.07
   0 -13   3    1.06    0.68
   0 -13   3    3.68    0.97
   0 -13  -3    2.31    0.84
   0 -13  -3    1.11    0.82
   0 -13  -4    4.06    1.00
   0 -13   4    3.28    1.16
   0 -13  -4    3.39    0.88
   0 -13   4    3.00    0.67
   0 -13  -4    2.60    0.86
   0 -13   4    1.83    1.60
   0 -13   4    4.09    1.35
   0 -13   4    4.65    1.17
   0 -13   4    3.81    0.90
   0 -13  -5    0.28    0.92
   0 -13   5    1.00    1.08
   0 -13   5    0.49    0.59
   0 -13  -5    0.71    0.80
   0 -13  -5    0.71    0.85
   0 -13  -5    0.51    0.45
   0 -13   5   -0.82    1.53
   0 -13   5    0.09    1.18
   0 -13   5    1.02    1.32
   0 -13   5    1.88    0.85
   0 -13   6    4.74    1.22
   0 -13  -6    7.03    1.00
   0 -13   6    6.48    1.56
   0 -13   6    7.41    1.47
   0 -13   6    6.36    1.75
   0 -13   6    8.47    1.31
   0 -13   6    7.00    1.02
   0 -13  -6    5.49    0.68
   0 -13   7    1.72    1.91
   0 -13   7    1.77    1.65
   0 -13   7    3.29    1.20
   0 -13   7    0.37    3.12
   0 -13   7    2.01    0.90
   0 -13  -7    1.95    0.58
   0 -13   8    6.05    1.89
   0 -13   8    5.66    1.77
   0 -13   8    8.49    1.29
   0 -13   8    5.10    3.04
   0 -13   8    6.27    1.04
   0 -13   9    2.60    1.67
   0 -13  -9    3.56    1.00
   0 -13  -9    2.55    0.53
   0 -13  -9    2.71    0.65
   0 -13   9    1.12    1.17
   0 -13  -9    5.01    1.67
   0 -13   9    1.54    1.15
   0 -13   9    3.80    2.83
   0 -13   9    3.19    0.94
   0 -13  10    7.19    1.26
   0 -13 -10    8.09    0.89
   0 -13 -10    8.80    0.85
   0 -13 -10    9.31    1.99
   0 -13 -10    9.37    1.21
   0 -13 -11    4.95    1.08
   0 -13 -11    4.30    0.77
   0 -13 -11    3.99    0.68
   0 -13  11    3.87    1.03
   0 -13  11    4.81    1.06
   0 -13 -11    6.16    1.78
   0 -13  11    4.10    0.93
   0 -13  11    3.89    2.17
   0 -13 -12    0.29    1.01
   0 -13 -12    0.62    0.62
   0 -13 -12   -0.65    0.99
   0 -13 -12    0.92    0.67
   0 -13 -12    0.28    0.59
   0 -13  12    1.62    0.94
   0 -13  12    0.61    2.11
   0 -13  12    0.59    0.81
   0 -13 -13    4.98    1.02
   0 -13 -13    6.14    0.72
   0 -13 -13    7.22    0.78
   0 -13  13    4.26    0.84
   0 -13  13    4.37    0.92
   0 -13  13    4.52    0.87
   0 -13 -14    1.41    0.88
   0 -13 -14    2.56    0.70
   0 -13  14    1.92    0.70
   0 -13  14    1.60    0.82
   0 -13  14    1.29    0.81
   0 -13 -15    0.80    0.71
   0 -13  15    0.45    0.59
   0 -13 -15    0.52    0.59
   0 -13 -15    0.51    0.61
   0 -13 -16    1.65    0.60
   0 -13 -16    4.97    0.57
   0 -13  17    1.31    0.69
   0 -12   0   47.09    3.40
   0 -12   0   43.82    3.39
   0 -12   0   43.43    3.56
   0 -12   0   50.80    3.50
   0 -12   1   30.81    2.24
   0 -12  -1   29.82    2.25
   0 -12  -1   29.46    2.25
   0 -12   1   32.48    2.28
   0 -12   1   27.87    2.38
   0 -12  -1   27.96    2.34
   0 -12  -1   25.87    2.41
   0 -12   1   26.83    2.47
   0 -12   2   17.71    1.86
   0 -12   2   23.52    1.74
   0 -12  -2   20.38    1.71
   0 -12   2   20.06    1.66
   0 -12  -2   21.41    1.70
   0 -12   2   17.60    2.29
   0 -12  -2   21.04    1.81
   0 -12   2   22.41    1.87
   0 -12  -2   20.35    1.91
   0 -12   2   22.64    1.99
   0 -12   3    0.32    1.04
   0 -12   3    0.67    0.85
   0 -12  -3    1.03    0.73
   0 -12  -3    0.47    0.76
   0 -12   3   -0.46    0.61
   0 -12  -3    0.25    0.39
   0 -12   3    0.02    1.64
   0 -12   3   -0.60    1.20
   0 -12   3    0.93    1.00
   0 -12  -3    0.57    0.89
   0 -12  -4    2.04    0.75
   0 -12   4    2.99    0.91
   0 -12   4    1.45    0.60
   0 -12  -4    1.47    0.81
   0 -12  -4    1.60    0.45
   0 -12   4    3.28    1.56
   0 -12   4    2.20    1.20
   0 -12   4   -0.37    1.07
   0 -12  -4    2.06    0.92
   0 -12   4    3.02    1.12
   0 -12  -5    0.22    0.78
   0 -12  -5    0.96    0.71
   0 -12   5    1.09    0.54
   0 -12  -5    0.31    0.47
   0 -12   5    0.61    1.54
   0 -12   5    2.04    1.25
   0 -12  -5    0.76    0.89
   0 -12   5    0.03    1.09
   0 -12   5    1.25    1.10
   0 -12  -6    7.49    1.08
   0 -12   6    7.78    0.90
   0 -12  -6   10.06    0.84
   0 -12  -6   10.09    0.89
   0 -12   6   10.67    1.77
   0 -12   6   13.54    1.53
   0 -12  -6   11.00    1.20
   0 -12  -6   10.29    1.72
   0 -12   6   11.03    1.37
   0 -12   6   11.04    1.77
   0 -12   6    7.80    1.35
   0 -12  -7   -0.07    0.86
   0 -12  -7    0.50    0.43
   0 -12  -7    0.05    0.55
   0 -12   7   -1.73    1.46
   0 -12   7   -0.22    1.50
   0 -12  -7    0.24    1.43
   0 -12   7   -0.23    1.11
   0 -12   7   -0.79    0.86
   0 -12   8   17.69    2.50
   0 -12  -8   23.22    1.94
   0 -12  -8   22.90    1.81
   0 -12  -8   26.75    2.52
   0 -12  -8   23.91    1.77
   0 -12   8   25.03    2.41
   0 -12   8   25.26    2.08
   0 -12   8   21.03    1.94
   0 -12   8   16.11    3.46
   0 -12   8   23.63    2.23
   0 -12   9    0.10    2.83
   0 -12   9   -0.70    0.92
   0 -12  -9   -0.05    1.50
   0 -12   9    1.21    1.10
   0 -12 -10    0.79    0.61
   0 -12  10   -0.37    1.07
   0 -12 -10    1.59    1.67
   0 -12  10    0.13    0.91
   0 -12  11   20.11    2.10
   0 -12 -11   24.22    2.83
   0 -12 -11   25.41    1.90
   0 -12 -11   24.08    1.94
   0 -12 -11   24.68    2.06
   0 -12 -11   25.91    1.95
   0 -12 -12    3.63    0.84
   0 -12 -12    3.46    1.01
   0 -12 -12    3.71    0.67
   0 -12 -12    4.43    0.76
   0 -12  12    1.51    1.00
   0 -12 -12    2.24    1.78
   0 -12  12    0.77    2.19
   0 -12 -13    4.84    0.98
   0 -12 -13    5.80    0.96
   0 -12 -13    6.75    1.09
   0 -12 -13    5.72    0.88
   0 -12 -13    6.09    0.78
   0 -12 -13    6.93    2.08
   0 -12  13    5.76    1.03
   0 -12  13    5.36    0.98
   0 -12 -14    7.25    1.02
   0 -12 -14    6.83    1.05
   0 -12 -14    7.20    0.91
   0 -12 -14    7.77    0.83
   0 -12  14    4.56    0.88
   0 -12  14    5.91    1.00
   0 -12 -14    7.42    2.12
   0 -12  14    5.52    0.99
   0 -12 -15    2.25    0.86
   0 -12 -15    1.38    0.78
   0 -12  15    1.65    0.66
   0 -12  15    1.44    0.79
   0 -12 -15    2.56    0.66
   0 -12 -15    1.68    0.70
   0 -12  15    0.84    0.81
   0 -12 -16    1.67    0.62
   0 -12 -16    2.41    0.60
   0 -12  17    0.17    0.77
   0 -12 -17    0.12    0.53
   0 -12 -17    0.73    0.54
   0 -12  18    2.13    0.67
   0 -11   0    0.18    0.70
   0 -11   0   -0.13    0.67
   0 -11   0   -1.20    1.04
   0 -11   0   -0.09    0.92
   0 -11  -1   44.82    3.27
   0 -11   1   46.66    3.26
   0 -11  -1   47.55    3.28
   0 -11   1   47.34    3.27
   0 -11   1   45.25    3.37
   0 -11  -1   48.71    3.37
   0 -11  -1   39.13    3.35
   0 -11  -1   36.34    3.39
   0 -11   1   37.89    3.43
   0 -11  -2    4.43    0.76
   0 -11   2    5.00    0.70
   0 -11  -2    4.71    0.78
   0 -11   2    5.44    0.82
   0 -11  -2    3.21    0.49
   0 -11  -2    3.56    0.94
   0 -11   2    3.62    1.01
   0 -11   2    6.82    1.20
   0 -11  -2    5.32    1.01
   0 -11   3   12.29    1.56
   0 -11   3   15.06    1.27
   0 -11  -3   16.11    1.34
   0 -11  -3   15.04    1.34
   0 -11   3   17.17    1.38
   0 -11  -3   14.34    1.20
   0 -11   3   15.10    2.08
   0 -11   3   18.97    1.55
   0 -11   3   18.35    1.61
   0 -11  -3   16.75    1.47
   0 -11   3   17.24    1.67
   0 -11   4   11.29    1.09
   0 -11   4    8.50    0.90
   0 -11  -4    9.78    1.05
   0 -11  -4    9.19    0.98
   0 -11  -4    9.90    0.81
   0 -11  -4    9.32    0.85
   0 -11   4    9.39    1.82
   0 -11  -4    9.40    1.15
   0 -11  -4   10.26    1.52
   0 -11   4   11.93    1.32
   0 -11   4   11.86    1.35
   0 -11   4    9.51    1.32
   0 -11   5    2.92    0.56
   0 -11  -5    3.34    0.76
   0 -11   5    3.55    0.86
   0 -11  -5    2.43    0.68
   0 -11  -5    2.59    0.46
   0 -11  -5    2.90    0.53
   0 -11   5    1.45    1.60
   0 -11   5    3.23    1.16
   0 -11  -5    3.64    0.90
   0 -11   5    1.77    1.09
   0 -11  -5    2.95    1.25
   0 -11   5    2.51    1.10
   0 -11   6    0.53    0.49
   0 -11  -6    0.37    0.76
   0 -11  -6    1.01    0.44
   0 -11  -6    0.34    0.49
   0 -11   6    0.82    1.49
   0 -11   6    2.26    1.18
   0 -11  -6    0.83    0.82
   0 -11  -6    1.67    1.39
   0 -11   6    1.47    1.04
   0 -11   6    1.67    1.09
   0 -11  -7    6.98    0.96
   0 -11  -7    8.13    0.73
   0 -11  -7    7.05    0.80
   0 -11   7    9.45    1.63
   0 -11   7    9.75    1.64
   0 -11   7   10.72    1.37
   0 -11  -7    6.98    1.57
   0 -11   7   10.90    1.27
   0 -11  -7    6.51    0.77
   0 -11   7    7.54    1.26
   0 -11  -8    8.53    0.84
   0 -11   8    6.79    1.89
   0 -11  -8    8.98    1.02
   0 -11  -8    6.72    0.83
   0 -11  -8    7.36    0.76
   0 -11   8    7.56    1.55
   0 -11  -8    5.69    1.63
   0 -11   8    7.74    1.23
   0 -11   8    7.29    1.61
   0 -11   8    7.86    1.08
   0 -11   8    5.77    2.92
   0 -11  -9    4.98    0.78
   0 -11  -9    5.86    0.96
   0 -11  -9    4.24    0.72
   0 -11  -9    4.64    0.68
   0 -11   9    4.90    1.36
   0 -11  -9    3.30    1.63
   0 -11   9    4.82    1.14
   0 -11   9    4.83    2.84
   0 -11   9    3.79    0.99
   0 -11 -10    5.66    0.88
   0 -11 -10    4.18    1.02
   0 -11 -10    5.91    0.72
   0 -11 -10    5.11    0.79
   0 -11  10    4.03    1.29
   0 -11 -10    6.92    1.86
   0 -11  10    5.71    1.16
   0 -11  10    3.57    2.62
   0 -11  10    6.11    1.06
   0 -11 -11    5.45    1.94
   0 -11  11    4.28    1.10
   0 -11  11    2.64    2.35
   0 -11  11    5.97    1.03
   0 -11 -12    9.35    1.08
   0 -11 -12    7.76    1.10
   0 -11 -12    6.48    0.85
   0 -11 -12    6.54    0.90
   0 -11  12    6.26    1.13
   0 -11 -12    6.63    1.98
   0 -11  12    6.19    1.16
   0 -11  12    5.45    2.40
   0 -11  12    5.45    1.12
   0 -11 -13    1.42    0.92
   0 -11 -13    0.61    0.75
   0 -11 -13    0.65    0.68
   0 -11 -13   -1.45    2.03
   0 -11 -13   -0.47    0.99
   0 -11 -14    2.38    1.05
   0 -11 -14    2.68    0.90
   0 -11 -14    0.97    0.75
   0 -11 -14    0.78    0.70
   0 -11  14    0.92    0.80
   0 -11  14    0.94    0.90
   0 -11 -14    1.98    2.03
   0 -11  14    1.24    0.91
   0 -11 -15    4.88    1.07
   0 -11 -15    1.97    0.81
   0 -11  15    1.64    0.72
   0 -11  15    2.22    0.85
   0 -11 -15    4.40    0.74
   0 -11 -15    3.05    0.73
   0 -11  15    2.77    0.91
   0 -11 -16    3.84    1.05
   0 -11 -16    4.62    0.73
   0 -11 -16    3.63    0.73
   0 -11 -17   -0.21    0.58
   0 -11 -17    0.13    0.59
   0 -11 -17   -0.02    0.94
   0 -11  17    0.37    0.89
   0 -11  17    0.11    0.52
   0 -11 -18    1.91    0.53
   0 -11 -18    1.90    0.49
   0 -11 -18    3.24    0.81
   0 -11  18    2.06    0.79
   0 -10   0  254.84   16.35
   0 -10   0  242.43   16.33
   0 -10   0  232.65   16.39
   0 -10   0  218.31   16.37
   0 -10   1   61.36    4.08
   0 -10  -1   63.84    4.08
   0 -10   1   59.96    4.08
   0 -10  -1   59.86    4.08
   0 -10  -1   64.97    4.17
   0 -10   1   57.54    4.17
   0 -10  -1   52.16    4.14
   0 -10   1   48.21    4.20
   0 -10  -1   49.30    4.03
   0 -10   2   25.86    1.93
   0 -10  -2   25.51    1.95
   0 -10  -2   26.95    1.96
   0 -10   2   25.51    1.95
   0 -10  -2   24.40    1.87
   0 -10  -2   29.86    2.05
   0 -10  -2   25.48    2.03
   0 -10   2   24.38    2.09
   0 -10   2   21.38    2.18
   0 -10   3   61.98    5.02
   0 -10  -3   71.43    4.94
   0 -10   3   76.53    4.94
   0 -10   3   69.02    4.91
   0 -10  -3   69.82    4.92
   0 -10  -3   69.28    4.90
   0 -10  -3   64.21    4.89
   0 -10   3   57.61    5.19
   0 -10   3   75.08    5.12
   0 -10  -3   68.79    4.99
   0 -10   3   70.83    5.02
   0 -10   4   19.38    1.77
   0 -10  -4   19.89    1.65
   0 -10   4   21.81    1.77
   0 -10   4   18.56    1.78
   0 -10  -4   18.29    1.57
   0 -10   4   18.84    1.49
   0 -10   4   22.64    1.59
   0 -10  -4   20.01    1.53
   0 -10  -4   19.25    1.47
   0 -10  -4   18.37    1.45
   0 -10   4   17.24    2.15
   0 -10  -4   14.69    2.60
   0 -10   4   19.83    1.92
   0 -10  -5    3.43    0.46
   0 -10   5    2.12    1.08
   0 -10  -5    2.81    0.63
   0 -10   5    3.30    0.77
   0 -10   5    3.73    0.52
   0 -10  -5    2.37    0.69
   0 -10  -5    2.07    0.49
   0 -10  -5    1.26    0.41
   0 -10   5    2.47    1.64
   0 -10  -5    1.21    2.04
   0 -10  -5    1.57    0.77
   0 -10  -5    1.65    0.82
   0 -10  -5    0.44    1.11
   0 -10   5    1.01    0.98
   0 -10   5    2.31    1.10
   0 -10   6   20.75    1.86
   0 -10  -6   19.15    1.57
   0 -10   6   20.13    1.55
   0 -10  -6   19.39    1.65
   0 -10  -6   22.14    2.06
   0 -10  -6   21.58    1.55
   0 -10  -6   20.32    1.57
   0 -10   6   20.75    2.16
   0 -10  -6   18.89    2.62
   0 -10  -6   18.51    1.77
   0 -10  -6   19.98    1.69
   0 -10   6   24.31    1.88
   0 -10   6   21.67    1.83
   0 -10   7   18.47    1.76
   0 -10  -7   15.63    1.57
   0 -10  -7   20.79    2.04
   0 -10  -7   20.14    1.48
   0 -10   7   17.45    2.03
   0 -10  -7   15.66    2.58
   0 -10  -7   17.26    1.71
   0 -10   7   20.50    1.73
   0 -10  -7   18.34    1.59
   0 -10   7   19.82    2.03
   0 -10   7   21.68    1.79
   0 -10   8    4.89    1.07
   0 -10   8    5.07    1.48
   0 -10  -8    5.28    1.51
   0 -10   8    2.98    1.75
   0 -10  -8    4.21    0.81
   0 -10  -8    5.94    0.66
   0 -10   8    4.99    1.42
   0 -10  -8    3.04    1.03
   0 -10  -8    4.24    2.01
   0 -10   8    3.60    2.82
   0 -10  -9    9.65    1.05
   0 -10  -9    9.82    0.94
   0 -10   9    7.60    1.45
   0 -10   9    7.61    2.78
   0 -10   9    8.24    1.16
   0 -10  -9    9.81    1.76
   0 -10   9    8.18    1.24
   0 -10  10   16.09    2.94
   0 -10  10   21.01    1.80
   0 -10 -10   20.28    1.73
   0 -10 -10   21.27    1.62
   0 -10 -10   22.86    2.39
   0 -10  10   20.05    1.94
   0 -10 -10   14.14    1.87
   0 -10  10   21.02    1.83
   0 -10  11   -0.52    1.53
   0 -10  11   -0.08    2.30
   0 -10  11    0.14    0.97
   0 -10 -11    1.05    0.93
   0 -10  11    1.16    1.10
   0 -10 -11    0.60    1.11
   0 -10 -11    1.33    1.70
   0 -10  11   -0.19    1.04
   0 -10  11    0.52    1.48
   0 -10 -11    0.95    0.69
   0 -10  12    6.37    1.12
   0 -10  12    7.83    2.45
   0 -10  12    2.22    1.62
   0 -10 -12    5.03    1.24
   0 -10 -12    9.28    2.03
   0 -10  12    3.19    1.49
   0 -10  12    6.83    1.15
   0 -10  13    4.15    1.06
   0 -10 -13    5.06    0.98
   0 -10 -13    5.56    0.87
   0 -10 -13    4.91    0.81
   0 -10 -13    2.92    1.16
   0 -10 -13    3.97    2.06
   0 -10  14    3.39    1.00
   0 -10 -14    3.51    0.91
   0 -10 -14    5.48    0.86
   0 -10 -14    6.37    0.81
   0 -10  14    3.25    0.90
   0 -10 -14    4.04    1.20
   0 -10 -14    2.26    2.08
   0 -10  14    4.60    1.00
   0 -10  14    1.59    1.15
   0 -10  15    5.17    1.10
   0 -10 -15    9.21    2.06
   0 -10  15    5.29    1.01
   0 -10 -15    8.18    1.27
   0 -10 -15    5.15    0.91
   0 -10  15    5.02    0.88
   0 -10 -15    5.54    1.20
   0 -10 -15    9.19    0.90
   0 -10 -15    8.71    0.90
   0 -10  15    6.12    1.04
   0 -10 -16    2.19    0.70
   0 -10 -16    2.01    0.69
   0 -10  16    2.10    0.86
   0 -10 -16    0.80    1.09
   0 -10 -17    2.79    0.67
   0 -10 -17    2.89    0.65
   0 -10  17    1.24    1.25
   0 -10 -17    0.91    1.04
   0 -10 -18    2.47    0.56
   0 -10 -18    2.56    0.57
   0 -10 -18    3.36    0.96
   0 -10 -19   -0.41    0.38
   0 -10 -19   -0.11    0.43
   0 -10 -19    0.85    0.69
   0 -10  19    0.06    0.69
   0  -9   0    0.16    0.56
   0  -9   0    0.40    0.84
   0  -9   0    0.93    0.83
   0  -9   0    0.62    1.06
   0  -9   0    0.02    0.60
   0  -9   0    0.02    0.56
   0  -9   1  186.07   12.33
   0  -9  -1  181.72   12.33
   0  -9   1  191.82   12.34
   0  -9  -1  192.16   12.34
   0  -9   1  143.65   12.39
   0  -9  -1  168.90   12.32
   0  -9  -1  160.72   12.31
   0  -9   1  153.70   12.50
   0  -9  -1  164.57   12.42
   0  -9   1  170.84   12.38
   0  -9  -1  162.32   12.36
   0  -9   1  165.52   12.37
   0  -9  -1  197.45   12.39
   0  -9   2   20.78    1.58
   0  -9   2   20.65    1.56
   0  -9  -2   21.26    1.58
   0  -9  -2   21.76    1.60
   0  -9   2   18.41    1.84
   0  -9  -2   20.52    1.55
   0  -9  -2   20.40    1.87
   0  -9  -2   19.34    1.48
   0  -9  -2   20.23    1.50
   0  -9  -2   18.02    1.66
   0  -9   2   20.19    1.73
   0  -9  -2   20.43    1.70
   0  -9  -3   34.76    2.54
   0  -9   3   29.94    2.25
   0  -9  -3   27.67    2.18
   0  -9  -3   25.08    2.03
   0  -9   3   27.56    2.07
   0  -9   3   28.64    2.11
   0  -9  -3   26.23    2.10
   0  -9  -3   28.48    2.13
   0  -9  -3   30.79    2.06
   0  -9  -3   30.36    2.39
   0  -9  -3   27.75    2.08
   0  -9  -3   30.45    2.04
   0  -9  -3   26.23    2.18
   0  -9  -3   22.54    2.98
   0  -9   3   32.24    2.39
   0  -9  -4    3.82    1.17
   0  -9   4    5.61    1.02
   0  -9  -4    4.52    0.80
   0  -9   4    4.70    1.05
   0  -9  -4    6.24    1.54
   0  -9   4    5.57    1.10
   0  -9  -4    5.42    0.71
   0  -9   4    6.16    0.76
   0  -9  -4    5.34    0.75
   0  -9   4    5.24    0.61
   0  -9  -4    5.20    0.60
   0  -9  -4    5.18    0.64
   0  -9  -4    5.44    0.55
   0  -9   4    5.42    1.70
   0  -9  -4    2.73    1.94
   0  -9  -4    3.74    0.81
   0  -9   4    4.75    1.23
   0  -9  -5   25.71    2.28
   0  -9   5   23.61    1.97
   0  -9   5   22.81    1.94
   0  -9   5   24.72    1.99
   0  -9   5   26.21    1.79
   0  -9  -5   22.04    1.78
   0  -9  -5   21.79    1.73
   0  -9   5   23.05    1.71
   0  -9  -5   24.14    1.72
   0  -9  -5   21.64    1.71
   0  -9   5   20.55    2.35
   0  -9  -5   16.47    2.53
   0  -9  -5   21.47    1.92
   0  -9   5   20.06    2.28
   0  -9  -6    0.19    1.16
   0  -9   6   -0.61    0.99
   0  -9  -6    0.79    1.55
   0  -9   6    1.05    0.95
   0  -9   6    1.57    1.04
   0  -9  -6   -0.06    0.52
   0  -9  -6    0.18    0.65
   0  -9   6    0.13    0.44
   0  -9   6   -0.82    1.57
   0  -9  -6   -0.20    0.85
   0  -9  -6   -0.35    1.83
   0  -9   6   -0.83    1.58
   0  -9   7    0.37    1.34
   0  -9   7    0.89    0.94
   0  -9   7    1.66    1.07
   0  -9  -7    0.70    1.61
   0  -9   7    1.32    1.04
   0  -9  -7    0.82    0.64
   0  -9  -7    1.37    1.27
   0  -9   7    1.09    1.38
   0  -9  -7    0.98    1.79
   0  -9  -7    1.35    0.95
   0  -9   7    1.86    1.22
   0  -9   7   -0.79    1.53
   0  -9   8   21.88    1.72
   0  -9   8   22.25    2.01
   0  -9   8   15.06    2.16
   0  -9  -8   18.11    1.56
   0  -9  -8   20.99    2.09
   0  -9   8   18.87    1.93
   0  -9  -8   17.84    2.38
   0  -9   8   19.52    2.27
   0  -9   8   16.84    3.03
   0  -9   8   12.92    1.96
   0  -9   9    1.42    1.65
   0  -9   9    3.38    2.57
   0  -9   9    1.19    1.49
   0  -9  -9    2.09    0.76
   0  -9  -9    1.45    1.42
   0  -9   9    1.92    1.24
   0  -9  -9    1.59    1.85
   0  -9   9    1.86    1.01
   0  -9 -10   29.37    2.22
   0  -9 -10   34.14    2.87
   0  -9  10   27.94    2.40
   0  -9  10   27.15    2.84
   0  -9  10   26.17    3.22
   0  -9  10   27.95    2.33
   0  -9  10   22.76    2.67
   0  -9  10   29.88    2.35
   0  -9 -11    7.54    1.01
   0  -9 -11    6.36    1.87
   0  -9  11    7.15    1.22
   0  -9  11    7.89    1.14
   0  -9  11    5.82    2.40
   0  -9  11    6.02    1.82
   0  -9  11    3.40    1.64
   0  -9  11    6.24    1.16
   0  -9 -12    4.26    0.92
   0  -9 -12    2.44    1.83
   0  -9  12    2.34    1.04
   0  -9  12    2.08    1.04
   0  -9  12    2.61    2.34
   0  -9  12    0.46    1.51
   0  -9  12    0.64    1.07
   0  -9  13    2.38    1.04
   0  -9  13    1.51    1.73
   0  -9 -13    3.09    1.97
   0  -9  13    1.49    1.03
   0  -9  13    2.17    1.42
   0  -9  14    9.42    1.23
   0  -9 -14   13.13    1.20
   0  -9 -14   15.18    2.27
   0  -9 -14   11.83    1.21
   0  -9  15    0.94    0.76
   0  -9 -15    1.89    0.77
   0  -9  15    2.60    1.61
   0  -9  15    2.61    0.94
   0  -9  15    1.60    0.90
   0  -9  15    0.07    1.17
   0  -9 -15    2.13    1.99
   0  -9 -16   15.02    1.21
   0  -9 -16   16.59    1.20
   0  -9  16    9.92    1.29
   0  -9 -16    8.10    1.49
   0  -9  16    9.82    1.39
   0  -9  16   11.26    1.20
   0  -9 -16   15.14    2.23
   0  -9 -17   -0.18    1.03
   0  -9 -17    1.37    0.64
   0  -9 -17    0.50    0.62
   0  -9 -17    1.51    1.08
   0  -9 -18    0.09    0.55
   0  -9 -18    0.62    0.54
   0  -9  18    0.02    1.33
   0  -9  18    1.07    0.93
   0  -9 -18    2.14    0.99
   0  -9 -19    4.71    0.58
   0  -9 -19    6.02    0.62
   0  -9 -19    9.24    0.94
   0  -9  19    2.46    0.89
   0  -9  19    1.02    1.24
   0  -9  20    0.87    0.59
   0  -8   0  185.59   12.03
   0  -8   0  171.46   12.02
   0  -8   0  177.36   12.01
   0  -8   0  155.34   12.02
   0  -8   0  169.29   12.13
   0  -8   0  152.70   12.06
   0  -8  -1  101.71    7.26
   0  -8   1  105.78    7.27
   0  -8  -1  105.73    7.28
   0  -8   1  102.42    7.26
   0  -8   1  105.95    7.26
   0  -8  -1   99.96    7.25
   0  -8   1  105.03    7.26
   0  -8  -1  103.73    7.25
   0  -8  -1   96.87    7.26
   0  -8  -1  101.12    7.39
   0  -8   1  105.60    7.47
   0  -8  -1   99.91    7.34
   0  -8   1  102.51    7.31
   0  -8   1  100.84    7.32
   0  -8  -1  105.09    7.39
   0  -8  -1   92.66    7.29
   0  -8  -1  101.41    7.31
   0  -8   2   23.76    2.14
   0  -8  -2   27.69    2.38
   0  -8  -2   25.78    2.11
   0  -8   2   27.55    2.03
   0  -8  -2   29.78    2.04
   0  -8  -2   27.44    2.03
   0  -8   2   30.55    2.01
   0  -8   2   29.89    2.04
   0  -8  -2   27.54    1.98
   0  -8  -2   26.84    1.97
   0  -8  -2   27.06    2.23
   0  -8  -2   24.86    2.01
   0  -8  -2   24.91    2.09
   0  -8  -2   18.80    2.87
   0  -8   2   22.95    2.24
   0  -8   3   12.02    1.73
   0  -8   3   13.00    1.47
   0  -8  -3   12.23    1.10
   0  -8   3   12.05    1.05
   0  -8   3   11.84    1.10
   0  -8  -3   12.40    1.09
   0  -8  -3   13.88    1.03
   0  -8  -3   13.86    1.00
   0  -8  -3   13.72    1.45
   0  -8  -3   12.39    1.05
   0  -8  -3   12.05    1.19
   0  -8  -3   10.94    2.07
   0  -8  -3   13.46    1.67
   0  -8  -3   12.39    1.18
   0  -8   3   12.25    1.28
   0  -8  -4  140.31    9.25
   0  -8   4  129.21    9.18
   0  -8   4  129.96    9.19
   0  -8   4  128.29    9.20
   0  -8  -4  120.71    9.13
   0  -8   4  126.33    9.11
   0  -8  -4  123.28    9.11
   0  -8   4  135.53    9.12
   0  -8  -4  126.96    9.11
   0  -8  -4  145.22    9.32
   0  -8   4  119.69    9.31
   0  -8  -4  118.46    9.44
   0  -8  -4  125.95    9.21
   0  -8   4  158.05    9.28
   0  -8   4  129.56    9.31
   0  -8   5   16.81    1.54
   0  -8  -5   17.81    1.91
   0  -8   5   17.54    1.60
   0  -8   5   18.66    1.66
   0  -8  -5   16.01    1.35
   0  -8   5   19.24    1.40
   0  -8  -5   15.84    1.39
   0  -8   5   16.95    1.30
   0  -8  -5   17.82    1.79
   0  -8   5   18.37    2.04
   0  -8  -5   16.13    2.18
   0  -8  -5   17.71    1.57
   0  -8   5   17.97    1.98
   0  -8   6   28.41    2.36
   0  -8   6   29.90    2.38
   0  -8  -6   31.81    2.61
   0  -8   6   31.68    2.39
   0  -8   6   31.02    2.17
   0  -8  -6   27.71    2.22
   0  -8   6   35.69    2.24
   0  -8  -6   27.01    2.18
   0  -8   6   28.71    2.66
   0  -8  -6   25.77    2.86
   0  -8   6   26.51    2.66
   0  -8  -7    2.70    1.46
   0  -8   7    1.32    0.91
   0  -8   7    1.55    1.31
   0  -8   7    1.69    1.02
   0  -8   7    1.48    0.38
   0  -8   7    2.14    0.99
   0  -8  -7    0.64    0.64
   0  -8  -7    1.68    1.26
   0  -8   7    3.41    1.41
   0  -8  -7    1.82    1.76
   0  -8   7    1.65    1.54
   0  -8   7    1.48    1.27
   0  -8   8   49.03    3.48
   0  -8   8   46.49    3.32
   0  -8  -8   52.35    3.52
   0  -8   8   46.10    3.56
   0  -8   8   41.06    3.16
   0  -8  -8   45.20    3.23
   0  -8  -8   55.20    3.67
   0  -8   8   45.23    3.44
   0  -8  -8   41.99    3.76
   0  -8  -8   43.80    3.30
   0  -8   8   44.05    3.60
   0  -8   8   32.69    3.50
   0  -8   8   43.18    4.07
   0  -8   9   12.56    1.34
   0  -8  -9   13.15    1.85
   0  -8   9   14.07    1.78
   0  -8   9   11.87    1.02
   0  -8  -9   13.99    1.16
   0  -8  -9   16.72    1.82
   0  -8   9   12.12    1.52
   0  -8  -9   10.51    2.01
   0  -8  -9   10.60    1.22
   0  -8   9   13.18    2.64
   0  -8   9    7.63    1.76
   0  -8   9   12.24    1.85
   0  -8  10    6.68    1.12
   0  -8  10    7.32    0.78
   0  -8 -10    7.85    0.95
   0  -8 -10    9.68    1.65
   0  -8  10    8.07    1.27
   0  -8 -10    5.23    1.87
   0  -8  10    6.18    1.70
   0  -8  10    8.19    1.14
   0  -8  10    6.40    1.72
   0  -8 -10    7.75    1.03
   0  -8  11    5.61    1.36
   0  -8  11    8.25    0.84
   0  -8 -11    8.10    0.96
   0  -8 -11    6.23    1.80
   0  -8  11    8.33    1.22
   0  -8 -11    8.10    1.06
   0  -8  11    5.40    2.30
   0  -8  11    7.29    1.65
   0  -8  11    7.58    1.14
   0  -8  11    4.52    1.77
   0  -8  11    5.21    1.17
   0  -8  11    5.37    1.62
   0  -8  12   33.53    3.53
   0  -8  12   44.81    3.33
   0  -8  12   41.26    3.20
   0  -8 -12   49.50    3.25
   0  -8 -12   54.64    3.90
   0  -8  12   40.61    3.30
   0  -8 -12   39.67    3.34
   0  -8  12   47.88    3.34
   0  -8  12   36.58    3.98
   0  -8  12   42.83    3.65
   0  -8  13   69.25    5.47
   0  -8 -13   82.22    5.48
   0  -8  13   81.00    5.56
   0  -8  13   57.46    5.67
   0  -8  13   67.79    5.75
   0  -8  13   80.35    5.56
   0  -8 -14   11.73    1.04
   0  -8  14    8.42    1.10
   0  -8 -14   11.55    2.01
   0  -8  14    4.78    1.53
   0  -8  14    7.22    1.22
   0  -8  14    6.30    1.99
   0  -8  14    8.78    1.23
   0  -8 -15    2.57    1.90
   0  -8  15    1.94    0.76
   0  -8 -15    1.31    0.74
   0  -8 -16    0.93    0.68
   0  -8 -16    2.00    1.70
   0  -8  16    0.31    1.09
   0  -8  16    1.38    0.92
   0  -8 -17    1.03    0.64
   0  -8 -17    2.21    0.62
   0  -8  17    0.40    0.63
   0  -8 -18    0.40    0.55
   0  -8 -18    0.96    0.57
   0  -8  18    0.52    0.98
   0  -8 -18    1.02    1.03
   0  -8 -19    0.25    0.46
   0  -8 -19    0.72    0.48
   0  -8  19    1.12    1.32
   0  -8  19   -1.15    0.85
   0  -8 -19    0.81    0.89
   0  -8 -20    2.41    0.43
   0  -8 -20    2.93    0.72
   0  -8  20    1.63    1.16
   0  -8  20    0.61    0.73
   0  -7   0    0.16    0.55
   0  -7   0   -0.14    0.54
   0  -7   0    0.21    0.54
   0  -7   0    0.69    0.96
   0  -7   0    0.05    0.51
   0  -7   0   -0.41    0.82
   0  -7   0   -0.63    0.68
   0  -7   0    0.47    0.79
   0  -7   1   41.23    3.40
   0  -7  -1   43.17    3.41
   0  -7   1   47.18    3.40
   0  -7   1   42.20    3.40
   0  -7  -1   42.52    3.40
   0  -7  -1   63.11    3.70
   0  -7   1   62.31    3.64
   0  -7  -1   52.97    3.56
   0  -7  -1   46.49    3.40
   0  -7   1   48.85    3.40
   0  -7  -1   48.69    3.47
   0  -7  -1   44.27    4.00
   0  -7   1   53.23    3.67
   0  -7  -1   53.46    3.47
   0  -7   1   53.88    3.48
   0  -7  -1   54.10    3.44
   0  -7   2   26.95    1.92
   0  -7   2   26.09    1.92
   0  -7  -2   28.11    1.93
   0  -7  -2   26.11    1.92
   0  -7   2   27.93    1.91
   0  -7   2   26.83    2.23
   0  -7  -2   24.33    1.91
   0  -7  -2   25.94    1.88
   0  -7   2   23.31    1.91
   0  -7  -2   25.13    2.11
   0  -7  -2   22.84    2.68
   0  -7  -2   24.97    2.00
   0  -7  -2   22.16    1.97
   0  -7   3  175.96   15.12
   0  -7  -3  200.01   15.15
   0  -7   3  220.66   15.08
   0  -7   3  232.48   15.08
   0  -7  -3  217.85   15.08
   0  -7   3  222.61   15.08
   0  -7  -3  214.40   15.09
   0  -7  -3  205.08   15.08
   0  -7  -3  220.46   15.21
   0  -7  -3  184.50   15.30
   0  -7  -3  215.90   15.15
   0  -7   3  197.12   15.16
   0  -7   3  195.93   15.20
   0  -7  -4   15.75    1.91
   0  -7   4   14.87    1.64
   0  -7   4   14.36    1.63
   0  -7   4   20.87    1.70
   0  -7  -4   19.21    1.49
   0  -7   4   20.23    1.43
   0  -7   4   21.73    1.49
   0  -7  -4   20.61    1.47
   0  -7  -4   17.89    1.80
   0  -7   4   16.64    2.08
   0  -7  -4   16.95    2.23
   0  -7   4   14.55    1.93
   0  -7   4   18.17    1.83
   0  -7  -5  125.91    9.39
   0  -7   5  129.17    9.34
   0  -7   5  111.58    9.34
   0  -7   5  139.57    9.38
   0  -7   5  145.33    9.29
   0  -7  -5  125.47    9.28
   0  -7   5  135.44    9.28
   0  -7  -5  127.73    9.30
   0  -7  -5  134.58    9.48
   0  -7   5  125.40    9.46
   0  -7  -5  117.30    9.56
   0  -7   5  109.19    9.45
   0  -7   5  157.58    9.44
   0  -7  -6   29.58    2.59
   0  -7   6   25.83    2.38
   0  -7   6   33.67    2.42
   0  -7   6   33.16    2.45
   0  -7  -6   28.22    2.22
   0  -7   6   36.71    2.28
   0  -7  -6   29.23    2.28
   0  -7  -6   36.97    2.59
   0  -7   6   31.19    2.68
   0  -7  -6   29.96    2.34
   0  -7  -6   25.54    2.82
   0  -7   6   28.11    2.63
   0  -7   7   14.62    1.52
   0  -7   7   16.08    1.79
   0  -7  -7   17.53    1.85
   0  -7   7   16.54    1.55
   0  -7  -7   16.36    1.36
   0  -7   7   14.78    1.99
   0  -7   7   17.39    1.27
   0  -7   7   18.66    1.59
   0  -7   7   16.55    1.81
   0  -7  -7   16.57    2.11
   0  -7   7   15.78    2.73
   0  -7   7   14.15    1.91
   0  -7   8   24.07    2.06
   0  -7  -8   23.64    2.13
   0  -7   8   20.13    1.81
   0  -7   8   20.73    1.60
   0  -7  -8   22.52    1.69
   0  -7   8   21.25    1.99
   0  -7  -8   20.93    2.38
   0  -7   8   18.37    2.17
   0  -7   8   21.24    2.86
   0  -7  -9    3.63    1.53
   0  -7   9    1.16    0.97
   0  -7   9    7.12    1.49
   0  -7   9    6.38    0.63
   0  -7  -9    6.00    0.78
   0  -7  -9    3.38    1.46
   0  -7   9    4.67    1.21
   0  -7  -9    1.18    1.67
   0  -7   9    3.75    2.30
   0  -7   9    3.47    1.53
   0  -7   9    2.98    1.52
   0  -7  -9    2.94    0.92
   0  -7  10   36.56    2.72
   0  -7 -10   38.16    3.03
   0  -7  10   33.44    2.56
   0  -7 -10   33.97    2.61
   0  -7  10   36.47    2.77
   0  -7 -10   31.99    3.17
   0  -7 -10   34.37    2.76
   0  -7  10   37.65    2.74
   0  -7  10   24.25    3.00
   0  -7  10   31.83    3.00
   0  -7  11    1.32    1.34
   0  -7  11    2.26    0.66
   0  -7 -11    2.99    0.78
   0  -7 -11    1.82    1.50
   0  -7  11    3.06    1.05
   0  -7  11    2.65    1.50
   0  -7  11   -0.26    1.65
   0  -7 -11    1.33    0.94
   0  -7  11    1.96    0.98
   0  -7  11    2.62    2.19
   0  -7  11    4.36    1.01
   0  -7  11    0.73    1.51
   0  -7  12   21.27    2.58
   0  -7  12   25.25    2.27
   0  -7  12   18.18    2.46
   0  -7  12   30.51    2.14
   0  -7 -12   33.18    2.15
   0  -7 -12   35.67    2.93
   0  -7  12   27.34    2.25
   0  -7 -12   27.50    2.33
   0  -7  12   19.94    2.69
   0  -7  12   26.51    2.28
   0  -7  12   22.63    2.57
   0  -7  12   26.42    3.11
   0  -7  13   -0.26    1.40
   0  -7  13    0.88    0.82
   0  -7 -13    1.29    0.77
   0  -7  13    0.53    0.90
   0  -7 -13   -0.69    1.71
   0  -7 -13   -0.43    0.95
   0  -7  13    0.67    1.01
   0  -7  13    0.05    1.47
   0  -7  13    0.10    1.48
   0  -7  13    0.05    1.01
   0  -7 -14   10.88    1.99
   0  -7  14    6.43    1.56
   0  -7  14    8.06    1.17
   0  -7  14    4.34    1.88
   0  -7  14    6.78    1.18
   0  -7 -14    6.40    1.15
   0  -7  14    8.08    1.64
   0  -7  15    1.89    0.80
   0  -7  15    2.06    1.34
   0  -7  15    2.07    1.02
   0  -7  15    0.99    1.91
   0  -7 -15    2.63    0.98
   0  -7 -15    2.59    1.70
   0  -7 -16    0.68    1.71
   0  -7  16    1.21    1.18
   0  -7  16    2.37    1.81
   0  -7  16    0.38    0.92
   0  -7 -16    0.97    0.64
   0  -7 -17    2.14    1.57
   0  -7  17    1.93    1.14
   0  -7 -17    2.81    0.65
   0  -7 -18    6.03    0.73
   0  -7 -18    6.34    0.69
   0  -7 -19    7.78    1.05
   0  -7  19    4.41    0.93
   0  -7 -19    8.00    0.70
   0  -7 -19    6.18    0.65
   0  -7  19    2.88    1.53
   0  -7  19    3.80    1.03
   0  -7 -20    1.09    0.36
   0  -7 -20    1.13    0.42
   0  -7 -20    1.59    0.76
   0  -7  20    0.64    1.26
   0  -7  20    1.41    0.81
   0  -6   0  564.20   40.70
   0  -6   0  530.29   40.73
   0  -6   0  593.44   40.72
   0  -6   0  643.03   40.78
   0  -6  -1  324.57   23.90
   0  -6   1  351.04   23.92
   0  -6  -1  343.82   23.86
   0  -6  -1  290.07   24.01
   0  -6   1  351.51   23.92
   0  -6   1  327.81   23.82
   0  -6  -1  348.85   23.83
   0  -6   2   25.78    2.34
   0  -6   2   32.38    2.09
   0  -6   2   25.49    2.08
   0  -6  -2   23.84    2.24
   0  -6   2   30.82    2.08
   0  -6  -2   30.87    2.09
   0  -6  -2   27.30    2.16
   0  -6  -2   22.71    2.70
   0  -6   2   24.19    2.54
   0  -6   2   24.05    2.17
   0  -6   3  115.84    8.08
   0  -6  -3  114.03    8.10
   0  -6  -3  123.60    8.23
   0  -6  -3  110.95    8.34
   0  -6   3  110.57    8.08
   0  -6   4  311.12   22.72
   0  -6   4  336.47   22.72
   0  -6  -4  320.69   22.73
   0  -6  -4  354.85   22.86
   0  -6   4  278.97   22.82
   0  -6  -4  313.79   22.91
   0  -6  -4  344.63   22.77
   0  -6   4  306.76   22.76
   0  -6  -5   13.16    1.57
   0  -6   5   14.58    1.31
   0  -6   5   11.73    1.33
   0  -6   5   12.40    1.07
   0  -6  -5   10.69    1.09
   0  -6  -5   15.49    1.43
   0  -6   5   12.29    1.76
   0  -6  -5   10.95    1.87
   0  -6  -5   13.36    1.17
   0  -6   5   16.14    1.52
   0  -6   5   11.65    1.54
   0  -6  -6    0.59    1.26
   0  -6   6    1.24    0.91
   0  -6   6    0.66    0.95
   0  -6  -6    2.25    0.60
   0  -6  -6    1.07    1.06
   0  -6   6    0.29    1.32
   0  -6  -6    2.47    1.60
   0  -6  -6    1.04    0.75
   0  -6   6    2.68    1.32
   0  -6  -7   14.99    1.63
   0  -6   7   14.84    1.32
   0  -6   7   15.15    1.59
   0  -6   7   13.05    1.32
   0  -6   7   10.30    1.76
   0  -6  -7   11.35    1.14
   0  -6  -7   16.45    1.64
   0  -6   7   13.20    1.60
   0  -6  -7   13.11    1.94
   0  -6  -7   13.27    1.33
   0  -6   7   13.52    2.57
   0  -6   7   11.93    1.72
   0  -6  -8  121.26    9.26
   0  -6   8  112.11    9.22
   0  -6   8  121.43    9.29
   0  -6   8  141.42    9.16
   0  -6  -8  139.19    9.18
   0  -6   8  123.83    9.27
   0  -6  -8  119.41    9.44
   0  -6   8  112.45    9.32
   0  -6   8  121.02    9.47
   0  -6   9   22.42    1.87
   0  -6  -9   23.50    2.15
   0  -6   9   21.00    1.68
   0  -6  -9   22.83    1.73
   0  -6  -9   27.98    2.33
   0  -6   9   22.03    1.96
   0  -6  -9   22.07    1.94
   0  -6  -9   21.79    2.38
   0  -6   9   18.51    2.12
   0  -6 -10   49.98    3.82
   0  -6  10   45.88    3.64
   0  -6  10   50.85    3.54
   0  -6 -10   54.45    3.56
   0  -6 -10   65.09    4.05
   0  -6  10   48.94    3.67
   0  -6 -10   37.79    3.93
   0  -6 -10   46.59    3.72
   0  -6  10   37.05    3.85
   0  -6  10   38.06    4.09
   0  -6  10   42.51    3.82
   0  -6  11   18.49    1.68
   0  -6  11   16.17    2.09
   0  -6  11   19.38    1.49
   0  -6 -11   19.19    1.51
   0  -6 -11   21.48    2.27
   0  -6  11   18.89    1.64
   0  -6 -11   15.29    2.10
   0  -6 -11   16.47    1.73
   0  -6  11   13.34    2.17
   0  -6  11   19.35    1.66
   0  -6  11   15.22    2.58
   0  -6  11   13.64    1.91
   0  -6  12   14.82    1.51
   0  -6  12   12.88    1.90
   0  -6  12   11.56    2.06
   0  -6  12   15.48    1.34
   0  -6 -12   18.33    1.32
   0  -6 -12   16.42    2.07
   0  -6 -12   11.97    1.53
   0  -6  12   14.52    1.48
   0  -6  12   13.26    2.11
   0  -6  12   11.07    1.71
   0  -6  13    1.12    1.42
   0  -6  13    1.02    0.83
   0  -6 -13   -0.13    0.72
   0  -6 -13    3.52    1.70
   0  -6  13    0.44    0.86
   0  -6  13    2.17    1.00
   0  -6 -13    1.00    1.00
   0  -6  13    2.76    1.89
   0  -6  13   -1.36    1.42
   0  -6  13   -0.24    1.48
   0  -6  13   -0.20    1.82
   0  -6  13    1.14    0.98
   0  -6  14   15.56    2.00
   0  -6  14   13.56    2.37
   0  -6  14   18.82    1.65
   0  -6  14   18.58    1.60
   0  -6 -14   23.02    2.29
   0  -6  14   13.01    2.02
   0  -6  14   17.83    1.56
   0  -6 -14   16.83    1.76
   0  -6  14   15.21    2.00
   0  -6  14   19.48    1.69
   0  -6  15   -0.71    1.36
   0  -6  15    1.43    1.93
   0  -6  15    0.12    0.98
   0  -6 -15    0.52    1.02
   0  -6 -15    1.30    1.56
   0  -6 -16    4.47    1.60
   0  -6 -17   10.78    1.75
   0  -6  17    7.23    1.87
   0  -6  17    6.68    1.44
   0  -6 -17    9.09    0.88
   0  -6  18    4.78    1.24
   0  -6 -18    8.65    0.78
   0  -6  19    1.12    0.88
   0  -6 -19    0.63    0.47
   0  -6 -19    0.57    0.43
   0  -6  19   -0.81    0.97
   0  -6 -20    3.01    0.43
   0  -6 -20    3.54    0.49
   0  -6 -20    3.77    0.82
   0  -6  20    2.53    0.87
   0  -6  20    2.65    1.43
   0  -6 -21    3.71    0.65
   0  -6  21    2.36    0.72
   0  -5   0   -0.02    0.70
   0  -5   0   -0.27    0.54
   0  -5   0   -0.17    1.88
   0  -5   0   -0.12    0.63
   0  -5   0   -0.28    0.89
   0  -5   1  727.28   55.75
   0  -5  -1  751.64   55.76
   0  -5   1  841.36   55.78
   0  -5   1  838.42   55.78
   0  -5  -1  828.51   55.74
   0  -5  -1  730.34   55.84
   0  -5  -2   29.56    2.39
   0  -5   2   33.07    2.46
   0  -5   2   29.41    2.64
   0  -5  -2   30.58    2.76
   0  -5  -3   20.39    1.55
   0  -5  -3   17.17    2.10
   0  -5  -3   19.86    1.71
   0  -5   4    5.69    0.97
   0  -5   4    4.15    0.65
   0  -5  -4    5.12    0.67
   0  -5  -4    7.35    1.02
   0  -5   4    4.27    1.49
   0  -5  -4    4.58    1.46
   0  -5  -4    5.62    0.74
   0  -5  -5    0.09    0.72
   0  -5  -5    0.56    0.56
   0  -5   5    1.15    0.56
   0  -5  -5    0.20    1.05
   0  -5   5   -0.30    1.33
   0  -5  -5   -0.12    1.49
   0  -5   5    0.49    0.91
   0  -5  -6   49.68    3.62
   0  -5   6   54.07    3.72
   0  -5   6   50.65    3.84
   0  -5  -6   53.69    3.76
   0  -5  -6   47.87    3.99
   0  -5   6   51.44    3.71
   0  -5   6   42.07    3.78
   0  -5   7   45.74    3.77
   0  -5  -7   50.46    3.57
   0  -5   7   51.80    3.75
   0  -5  -7   48.10    3.96
   0  -5   7   50.15    3.74
   0  -5  -7   46.75    3.73
   0  -5  -8   17.70    1.81
   0  -5   8   18.78    1.55
   0  -5   8   17.97    1.35
   0  -5  -8   19.84    1.41
   0  -5   8   15.75    1.29
   0  -5   8   19.46    1.66
   0  -5  -8   16.95    2.03
   0  -5   8   15.41    1.85
   0  -5  -9   40.96    3.08
   0  -5   9   45.47    2.92
   0  -5   9   36.10    2.76
   0  -5   9   35.57    2.80
   0  -5  -9   39.64    2.83
   0  -5   9   42.50    2.95
   0  -5  -9   39.08    3.25
   0  -5   9   38.58    3.11
   0  -5  10   48.64    4.62
   0  -5 -10   66.39    4.56
   0  -5  10   65.90    4.44
   0  -5  10   55.02    4.30
   0  -5  10   59.49    4.34
   0  -5 -10   64.84    4.35
   0  -5  10   63.14    4.43
   0  -5 -10   52.53    4.66
   0  -5  10   56.68    4.82
   0  -5  10   55.58    4.53
   0  -5  10   47.90    4.65
   0  -5  10   68.69    4.43
   0  -5 -11   42.81    3.09
   0  -5  11   31.16    3.06
   0  -5  11   41.73    2.83
   0  -5  11   33.70    2.71
   0  -5 -11   38.32    2.71
   0  -5 -11   50.69    3.31
   0  -5  11   36.70    2.79
   0  -5 -11   29.54    3.11
   0  -5  11   38.55    2.81
   0  -5  11   30.08    2.93
   0  -5  11   29.45    3.41
   0  -5  11   29.68    3.14
   0  -5  12    0.79    1.42
   0  -5  12    2.01    0.93
   0  -5  12    0.12    0.75
   0  -5 -12    0.45    0.66
   0  -5 -12    2.02    1.44
   0  -5 -12    1.18    1.42
   0  -5  12   -0.03    1.66
   0  -5  12    1.10    1.27
   0  -5  12   -0.55    0.94
   0  -5  13   20.71    2.88
   0  -5  13   23.17    2.48
   0  -5  13   28.62    2.17
   0  -5  13   27.78    2.12
   0  -5 -13   25.51    2.03
   0  -5 -13   33.98    2.70
   0  -5  13   26.23    2.11
   0  -5 -13   23.98    2.33
   0  -5  13   22.51    2.70
   0  -5  13   30.75    2.19
   0  -5  13   22.31    2.41
   0  -5  14   -0.11    0.92
   0  -5 -14   -0.75    1.42
   0  -5  14   -0.53    1.39
   0  -5  14    0.02    1.40
   0  -5  14    1.12    2.04
   0  -5  14    0.99    0.98
   0  -5 -14   -1.24    1.13
   0  -5  14    0.41    1.33
   0  -5  14    0.43    0.80
   0  -5 -15    4.04    1.17
   0  -5  15    4.41    1.04
   0  -5  15    4.81    1.95
   0  -5  15    3.41    2.18
   0  -5  15    4.28    1.45
   0  -5 -15    3.35    1.55
   0  -5  16    2.39    1.44
   0  -5 -16    0.94    1.13
   0  -5 -16    2.48    1.45
   0  -5  17    7.26    2.23
   0  -5  17    4.06    1.32
   0  -5  17    6.35    1.91
   0  -5 -17    8.58    1.50
   0  -5  18    3.85    1.92
   0  -5  18    0.85    1.09
   0  -5 -18    2.43    0.52
   0  -5  19    5.84    1.11
   0  -5 -19    6.16    0.65
   0  -5 -19    8.27    0.71
   0  -5  19    4.84    1.12
   0  -5 -20    4.29    0.48
   0  -5 -20    5.25    0.53
   0  -5  20    2.96    1.48
   0  -5  20    3.08    0.95
   0  -5 -20    5.52    0.85
   0  -5 -21    0.35    0.31
   0  -5  21    0.71    1.20
   0  -5 -21    0.28    0.63
   0  -4   0 9508.89  628.68
   0  -4   0 8480.29  628.76
   0  -4   0 8291.18  628.69
   0  -4  -1  489.41   35.68
   0  -4   1  543.63   35.69
   0  -4  -1  485.46   35.66
   0  -4  -1  480.00   35.74
   0  -4   1  495.68   35.67
   0  -4   1  543.70   35.69
   0  -4  -2   79.12    5.76
   0  -4  -2   73.73    5.87
   0  -4  -2   81.68    5.70
   0  -4   3  688.96   51.24
   0  -4  -3  810.12   51.32
   0  -4  -3  753.54   51.34
   0  -4  -3  752.94   51.27
   0  -4  -4   29.24    2.41
   0  -4   4   25.77    1.94
   0  -4   4   29.47    2.56
   0  -4   5   67.93    4.88
   0  -4   5   68.47    4.77
   0  -4   5   62.90    4.73
   0  -4   5   69.21    5.13
   0  -4  -5   68.75    4.99
   0  -4   6   29.50    2.49
   0  -4  -6   31.84    2.71
   0  -4   6   30.85    2.28
   0  -4   7   91.39    6.42
   0  -4   7   87.96    6.43
   0  -4  -7   91.42    6.60
   0  -4   7   90.19    6.35
   0  -4   7   87.53    6.30
   0  -4   8   35.55    2.71
   0  -4   8   40.83    2.75
   0  -4   8   42.86    2.91
   0  -4  -8   38.93    3.18
   0  -4   8   31.98    3.00
   0  -4   9   75.06    5.40
   0  -4  -9   76.47    5.47
   0  -4   9   74.78    5.31
   0  -4   9   81.59    5.33
   0  -4   9   79.75    5.41
   0  -4   9   60.04    5.42
   0  -4  -9   70.92    5.63
   0  -4   9   69.89    5.75
   0  -4   9   67.27    5.48
   0  -4  10   11.54    1.23
   0  -4 -10   13.06    1.61
   0  -4  10   10.02    1.70
   0  -4  10   11.27    0.93
   0  -4  10   11.78    1.04
   0  -4  10   11.34    1.22
   0  -4 -10   11.56    1.74
   0  -4  10   12.97    1.23
   0  -4  10   10.64    2.31
   0  -4  10    8.37    1.65
   0  -4  10    9.82    1.46
   0  -4  11   14.73    1.98
   0  -4  11   16.92    1.57
   0  -4  11   16.69    1.33
   0  -4  11   20.60    1.45
   0  -4 -11   14.98    1.97
   0  -4  11   19.10    1.57
   0  -4  11   13.75    2.02
   0  -4  11   13.93    1.73
   0  -4  12   44.66    3.08
   0  -4  12   37.10    3.34
   0  -4  12   38.77    2.95
   0  -4  12   42.19    3.02
   0  -4 -12   41.98    2.99
   0  -4  12   39.77    3.05
   0  -4 -12   32.64    3.37
   0  -4  12   32.68    3.22
   0  -4  12   36.54    3.42
   0  -4  12   44.14    3.10
   0  -4  13    5.42    0.89
   0  -4 -13    7.01    1.49
   0  -4  13    4.67    0.63
   0  -4  13    4.92    0.91
   0  -4  13    4.25    1.51
   0  -4  13    5.42    1.00
   0  -4  13    5.21    1.75
   0  -4  13    4.70    1.30
   0  -4 -14    3.18    1.45
   0  -4  14    4.33    0.96
   0  -4  14    3.30    0.60
   0  -4  14    3.04    2.17
   0  -4  14    3.10    1.45
   0  -4  14    3.27    0.98
   0  -4  15    3.32    1.54
   0  -4  15    2.84    1.91
   0  -4 -15    4.03    1.29
   0  -4  15    5.61    1.07
   0  -4  15    7.25    1.49
   0  -4  15    7.82    2.32
   0  -4 -15    8.18    1.54
   0  -4  16    2.40    1.45
   0  -4  16    4.22    1.92
   0  -4  16    1.49    1.32
   0  -4 -16    3.30    1.22
   0  -4 -16    4.37    1.33
   0  -4  16    3.01    2.37
   0  -4  16    2.93    1.36
   0  -4  17   27.60    3.00
   0  -4 -17   28.25    2.36
   0  -4 -18    1.95    1.09
   0  -4  18    2.32    2.22
   0  -4  18    1.84    1.17
   0  -4 -18    1.03    0.44
   0  -4  19    2.67    1.04
   0  -4  19    3.41    2.16
   0  -4  19    2.63    1.05
   0  -4 -19    2.24    0.43
   0  -4  20    0.12    1.48
   0  -4  20    1.02    0.90
   0  -4 -20   -0.11    0.38
   0  -4 -20    0.33    0.33
   0  -4  21    1.11    1.27
   0  -4 -21    1.68    0.36
   0  -3   0    0.58    1.25
   0  -3   0    0.58    0.48
   0  -3  -1  131.78    9.61
   0  -3   1  135.12    9.61
   0  -3  -1  139.12    9.69
   0  -3   1  137.05    9.62
   0  -3  -2  156.00   11.05
   0  -3  -2  162.53   11.14
   0  -3   2  156.33   11.03
   0  -3   2  147.36   11.11
   0  -3  -3  101.42    7.30
   0  -3   3  101.02    7.15
   0  -3   3   98.77    7.35
   0  -3  -4   96.79    6.39
   0  -3   4   79.11    6.47
   0  -3  -4  104.63    6.32
   0  -3   4   81.55    6.20
   0  -3  -5   93.48    6.77
   0  -3   5   81.98    6.88
   0  -3   5   86.57    6.58
   0  -3   6    4.77    1.06
   0  -3  -6    3.81    1.00
   0  -3   6    3.40    0.60
   0  -3  -6    4.51    0.98
   0  -3   6    3.63    1.75
   0  -3  -6    4.64    1.53
   0  -3   7    9.47    1.19
   0  -3  -7    8.94    1.70
   0  -3   7    8.28    0.90
   0  -3   7    9.30    0.74
   0  -3   7    7.45    1.85
   0  -3   8   77.39    5.49
   0  -3   8   72.11    5.57
   0  -3   8   80.96    5.51
   0  -3   8   83.03    5.60
   0  -3  -8   76.41    5.81
   0  -3  -8   67.87    5.64
   0  -3   8   68.88    5.91
   0  -3   9    8.39    1.63
   0  -3   9    8.35    1.04
   0  -3   9    8.80    0.73
   0  -3   9    9.23    0.83
   0  -3   9    5.76    1.29
   0  -3   9    8.14    1.07
   0  -3  -9    7.03    1.67
   0  -3   9    9.89    2.24
   0  -3  -9    7.60    1.20
   0  -3   9    6.94    1.28
   0  -3  10    9.90    1.66
   0  -3  10   12.72    1.23
   0  -3  10   10.94    0.93
   0  -3  10   14.42    1.05
   0  -3  10   11.19    1.44
   0  -3 -10   13.36    1.82
   0  -3 -10   10.04    1.37
   0  -3  10    8.80    1.40
   0  -3  10   13.14    1.21
   0  -3  10    8.10    1.72
   0  -3  11    1.70    1.39
   0  -3  11    1.45    0.81
   0  -3  11    0.77    0.39
   0  -3  11    0.66    0.67
   0  -3  11    1.24    0.78
   0  -3  11    0.35    1.16
   0  -3 -11    0.61    1.47
   0  -3 -11    0.97    1.05
   0  -3  11    1.26    1.56
   0  -3  11    1.20    0.83
   0  -3  11    0.75    1.10
   0  -3  12   35.10    3.14
   0  -3  12   44.39    2.86
   0  -3  12   37.24    2.81
   0  -3  12   36.46    2.73
   0  -3  12   37.27    2.84
   0  -3 -12   30.65    3.22
   0  -3  12   29.82    3.25
   0  -3  12   33.58    2.99
   0  -3  12   42.34    2.87
   0  -3  13   11.49    1.64
   0  -3  13   11.41    1.18
   0  -3 -13   14.98    1.68
   0  -3  13   10.54    0.95
   0  -3  13   11.06    1.16
   0  -3 -13    7.27    1.71
   0  -3  13    9.15    1.45
   0  -3  13   12.65    1.22
   0  -3  13   11.07    1.93
   0  -3 -14    2.00    1.29
   0  -3  14    1.12    0.92
   0  -3  14    1.17    0.52
   0  -3  14    1.45    1.41
   0  -3  14    0.28    2.25
   0  -3  14    1.82    0.91
   0  -3 -15    2.17    1.15
   0  -3  15    0.28    1.01
   0  -3  15    0.86    0.53
   0  -3  15    1.16    1.40
   0  -3  15    0.61    2.23
   0  -3  15    0.16    0.95
   0  -3  15   -1.42    1.89
   0  -3  16    0.13    1.94
   0  -3 -16   -0.04    1.26
   0  -3  16    1.88    1.31
   0  -3  16    0.63    2.33
   0  -3 -16    1.07    1.06
   0  -3  17   27.64    2.77
   0  -3 -17   30.45    2.88
   0  -3 -18    2.81    1.02
   0  -3  18    2.88    2.21
   0  -3 -18    2.35    0.44
   0  -3  18    1.91    1.14
   0  -3  19    3.58    2.22
   0  -3  19    2.99    1.07
   0  -3 -19    1.27    0.38
   0  -3  19    0.81    1.05
   0  -3  20    3.97    2.12
   0  -3 -20    2.11    0.42
   0  -3 -20    1.87    0.34
   0  -3  20    3.13    1.60
   0  -3  20    2.22    0.95
   0  -3 -21    0.59    0.32
   0  -3 -21    1.97    0.63
   0  -3  21    0.76    1.34
   0  -3  22    2.10    1.07
   0  -2   0  315.38   22.84
   0  -2   0  348.50   22.90
   0  -2   1  128.47    9.50
   0  -2   1  135.94    9.47
   0  -2  -1  148.71    9.49
   0  -2   2  139.89    9.93
   0  -2  -2  164.86   10.00
   0  -2  -2  141.83   10.00
   0  -2   3  585.81   46.30
   0  -2   3  656.77   46.23
   0  -2  -3  641.12   46.25
   0  -2  -3  731.27   46.29
   0  -2   4   32.48    3.25
   0  -2   4   39.94    2.89
   0  -2  -4   39.54    3.00
   0  -2  -4   43.17    3.20
   0  -2  -4   42.15    3.04
   0  -2   5  198.38   15.16
   0  -2   5  232.16   15.00
   0  -2  -5  193.40   15.05
   0  -2  -5  193.66   15.03
   0  -2  -5  234.48   15.16
   0  -2   6    9.13    1.81
   0  -2   6    8.02    0.80
   0  -2  -6    9.22    1.77
   0  -2  -6    8.05    1.38
   0  -2  -6    6.70    1.19
   0  -2   7   25.40    2.44
   0  -2   7   33.30    2.44
   0  -2   7   39.10    2.43
   0  -2   7   32.80    3.07
   0  -2   7   39.14    2.52
   0  -2   7   36.31    2.57
   0  -2  -7   34.73    3.08
   0  -2  -7   29.90    2.73
   0  -2  -7   27.32    2.67
   0  -2   8  243.64   20.19
   0  -2   8  358.37   20.09
   0  -2   8  257.06   20.06
   0  -2   8  255.85   20.34
   0  -2   8  276.31   20.13
   0  -2   8  279.23   20.07
   0  -2   8  355.34   20.12
   0  -2   8  258.64   20.16
   0  -2  -8  230.68   20.12
   0  -2  -8  350.88   20.36
   0  -2   8  320.66   20.28
   0  -2   9   22.82    2.51
   0  -2   9   27.31    2.05
   0  -2   9   26.39    2.01
   0  -2   9   28.61    2.16
   0  -2   9   28.38    2.00
   0  -2   9   23.58    2.37
   0  -2  -9   31.40    2.80
   0  -2   9   30.77    2.15
   0  -2  -9   25.41    2.31
   0  -2  10   34.56    3.04
   0  -2  10   41.11    2.72
   0  -2  10   34.56    2.66
   0  -2  10   35.71    2.65
   0  -2  10   30.99    2.98
   0  -2  10   44.11    2.79
   0  -2 -10   37.14    3.31
   0  -2 -10   34.57    2.91
   0  -2  10   30.16    3.12
   0  -2  10   41.44    2.78
   0  -2  11    8.18    1.46
   0  -2  11    6.56    0.84
   0  -2  11    7.19    0.71
   0  -2  11    5.37    1.41
   0  -2  11    7.36    0.97
   0  -2  11    6.10    1.17
   0  -2 -11    7.17    1.25
   0  -2  11    7.52    0.96
   0  -2  11    5.91    1.71
   0  -2 -11    8.01    1.81
   0  -2  11    7.46    0.63
   0  -2  12    8.24    1.52
   0  -2  12    9.00    0.74
   0  -2  12    6.33    0.96
   0  -2  12    8.67    1.03
   0  -2 -12    6.09    1.77
   0  -2  12   10.56    1.07
   0  -2  12    7.34    1.83
   0  -2  12    8.64    1.26
   0  -2 -12    7.45    1.32
   0  -2  13   17.59    1.91
   0  -2  13   16.26    1.49
   0  -2  13   15.99    1.27
   0  -2 -13   15.35    2.06
   0  -2 -13   15.45    1.75
   0  -2  13   19.16    1.52
   0  -2  13   14.84    2.17
   0  -2  14    1.85    0.92
   0  -2 -14    4.33    1.13
   0  -2  14    2.52    0.54
   0  -2  14    3.41    0.84
   0  -2  14    4.13    1.45
   0  -2  14    3.36    0.91
   0  -2 -14    2.39    1.24
   0  -2  15    0.03    0.50
   0  -2 -15    0.70    1.01
   0  -2  15    0.77    1.93
   0  -2  15   -0.10    1.39
   0  -2  15   -1.48    1.44
   0  -2  15    1.46    2.41
   0  -2 -16    0.72    1.03
   0  -2  16   -1.21    2.49
   0  -2  16    1.56    1.33
   0  -2  16    0.26    1.98
   0  -2  17    0.40    1.32
   0  -2 -17    2.52    1.00
   0  -2  18    0.99    2.27
   0  -2  18    1.26    1.14
   0  -2  19    0.64    1.09
   0  -2  19    1.76    2.27
   0  -2  19    0.55    1.05
   0  -2 -19    0.52    0.33
   0  -2  20    1.91    2.13
   0  -2  20    2.61    1.59
   0  -2  20    0.83    0.94
   0  -2 -20    0.75    0.36
   0  -2 -21    3.99    0.70
   0  -2 -21    4.56    0.44
   0  -2  21    1.25    1.39
   0  -2  21    5.05    2.09
   0  -2  22    0.15    1.14
   0  -1  -1  152.11   10.77
   0  -1  -2  106.20    8.27
   0  -1   2  120.95    8.25
   0  -1  -3   39.35    3.20
   0  -1   3   45.76    3.11
   0  -1   3   35.87    3.39
   0  -1  -4  115.91    8.57
   0  -1   4  124.26    8.50
   0  -1   4  104.65    8.68
   0  -1  -5  114.74    8.24
   0  -1   5   99.52    8.38
   0  -1   5  117.85    8.16
   0  -1  -6   33.52    2.94
   0  -1   6   34.52    3.21
   0  -1   6   39.82    2.75
   0  -1   6   37.35    2.68
   0  -1   7   12.46    0.99
   0  -1   7   13.21    0.93
   0  -1   7   13.82    1.89
   0  -1   7   15.22    1.07
   0  -1   7    8.82    0.98
   0  -1  -7   10.07    1.48
   0  -1   8  167.14   12.52
   0  -1   8  187.19   12.59
   0  -1   8  164.39   12.82
   0  -1   8  167.60   12.52
   0  -1   8  224.60   12.58
   0  -1   8  171.33   12.66
   0  -1   8  185.62   12.53
   0  -1   8  173.79   12.67
   0  -1   9    9.21    1.57
   0  -1   9    8.15    0.87
   0  -1   9    9.02    0.83
   0  -1   9    9.52    0.74
   0  -1   9   10.57    1.02
   0  -1   9    9.80    1.06
   0  -1   9    7.28    1.51
   0  -1  -9    9.71    2.87
   0  -1  -9    6.98    1.38
   0  -1   9   11.41    1.02
   0  -1  10    4.96    0.82
   0  -1  10    8.54    0.74
   0  -1  10    8.12    0.65
   0  -1  10    7.29    0.98
   0  -1  10    6.71    1.52
   0  -1  10   10.37    1.47
   0  -1  10   10.03    0.98
   0  -1 -10    7.19    1.33
   0  -1  10    4.91    1.55
   0  -1  11   17.14    1.33
   0  -1  11   17.22    1.42
   0  -1  11   16.43    1.29
   0  -1  11   20.48    1.49
   0  -1 -11   17.91    1.79
   0  -1  11   15.13    2.07
   0  -1  11   18.70    1.92
   0  -1  12    5.01    1.42
   0  -1  12    4.67    0.62
   0  -1  12    4.91    0.80
   0  -1  12    4.36    0.49
   0  -1 -12    5.88    1.97
   0  -1 -12    2.44    1.21
   0  -1  12    3.45    1.74
   0  -1  12    5.16    0.88
   0  -1  13   35.24    2.90
   0  -1  13   34.14    2.50
   0  -1  13   32.30    2.48
   0  -1  13   39.37    2.62
   0  -1 -13   34.04    3.22
   0  -1  13   36.31    2.62
   0  -1  13   29.96    3.11
   0  -1 -13   28.63    2.83
   0  -1  14    2.12    0.94
   0  -1  14    2.85    0.50
   0  -1 -14    2.54    1.29
   0  -1  14    3.41    1.51
   0  -1  14    2.86    1.37
   0  -1 -15    2.82    0.97
   0  -1  15    1.63    2.00
   0  -1  15    4.38    1.50
   0  -1 -15    2.90    1.29
   0  -1  15    3.42    0.59
   0  -1 -15    3.27    1.55
   0  -1  15    3.24    2.24
   0  -1 -16    2.56    0.94
   0  -1  16    4.53    1.97
   0  -1  16    4.58    1.49
   0  -1  16    2.66    2.45
   0  -1  17   14.97    2.01
   0  -1  17   21.47    1.61
   0  -1  18    1.03    1.17
   0  -1  18   -0.09    2.41
   0  -1  18   -0.04    1.23
   0  -1  18    0.65    1.20
   0  -1  19    1.50    2.34
   0  -1  19    2.73    1.12
   0  -1  20    2.90    1.59
   0  -1 -20    2.59    0.40
   0  -1 -21    1.73    0.59
   0  -1  21    0.76    1.37
   0  -1  21    1.26    2.00
   0  -1  22    0.07    1.14
   0   0  -2   47.64    4.21
   0   0   2   61.99    4.16
   0   0   3  104.26    7.40
   0   0  -4    7.71    1.20
   0   0   4    8.82    1.70
   0   0   4   10.21    0.83
   0   0   5  485.88   34.38
   0   0   5  417.77   34.49
   0   0  -5  497.43   34.42
   0   0   5  495.19   34.36
   0   0   6  134.29    8.78
   0   0   6  121.76    8.73
   0   0   6  115.22    9.00
   0   0   6  124.12    8.76
   0   0  -6  116.95    8.87
   0   0   7   26.56    2.23
   0   0   7   28.62    2.23
   0   0  -7   30.94    2.20
   0   0   7   34.80    2.29
   0   0   7   30.97    2.81
   0   0   7   31.04    2.20
   0   0   7   32.17    2.20
   0   0   7   30.99    2.30
   0   0  -7   28.31    2.52
   0   0   8   49.95    3.49
   0   0   8   47.84    3.48
   0   0   8   47.65    3.98
   0   0   8   49.76    3.46
   0   0  -8   43.42    3.45
   0   0   8   52.92    3.56
   0   0   8   49.83    3.46
   0   0   8   63.12    3.56
   0   0   8   49.26    3.83
   0   0   8   53.29    3.73
   0   0  -8   54.86    3.75
   0   0   9   45.37    3.41
   0   0   9   47.83    3.39
   0   0   9   54.60    3.51
   0   0   9   46.64    3.37
   0   0   9   46.45    3.37
   0   0   9   46.16    3.75
   0   0   9   50.98    3.70
   0   0   9   49.01    3.47
   0   0   9   42.32    3.70
   0   0  -9   45.21    3.69
   0   0  -9   50.27    3.67
   0   0  10    0.18    0.57
   0   0  10    0.36    0.51
   0   0  10    0.52    0.28
   0   0  10   -0.18    1.54
   0   0  10    1.29    1.30
   0   0  10    0.03    0.74
   0   0  10    0.55    1.58
   0   0 -10   -0.45    1.25
   0   0  11   42.92    3.00
   0   0  11   38.54    3.05
   0   0  11   39.88    2.98
   0   0  11   44.05    3.35
   0   0 -11   39.11    3.33
   0   0  11   39.66    3.44
   0   0  11   48.21    3.10
   0   0  12    0.87    0.54
   0   0  12    0.36    0.72
   0   0  12    0.86    0.35
   0   0  12    0.18    1.30
   0   0  12    0.33    1.45
   0   0  12    0.07    1.65
   0   0  12    0.28    0.80
   0   0 -12    0.23    1.25
   0   0  13    5.48    0.66
   0   0  13    2.39    0.87
   0   0  13    4.77    0.53
   0   0  13    5.42    1.42
   0   0 -13    2.39    1.33
   0   0  13    3.25    1.55
   0   0  14    2.53    0.49
   0   0  14    0.88    0.89
   0   0  14    2.32    1.55
   0   0 -14    0.31    1.31
   0   0  14    2.91    0.63
   0   0 -15    8.12    1.04
   0   0  15    9.42    1.64
   0   0  15    8.98    2.08
   0   0 -15    5.87    1.45
   0   0 -15    7.74    1.82
   0   0  15    6.74    0.76
   0   0  15    6.79    2.54
   0   0  16    3.52    1.50
   0   0 -16    1.37    1.29
   0   0  16    0.29    1.86
   0   0  16    0.63    2.46
   0   0  17   44.26    3.08
   0   0  17   33.99    3.32
   0   0  18    0.61    0.60
   0   0  18    0.50    1.20
   0   0  18   -1.54    2.42
   0   0  18    0.63    1.23
   0   0  18    0.41    1.23
   0   0  19   -0.40    2.43
   0   0  20    0.31    2.25
   0   0  20    1.35    1.53
   0   0 -20   -0.23    0.32
   0   0 -21    0.11    0.54
   0   0  21    0.31    1.37
   0   0  21    0.36    2.08
   0   0  22   -0.08    1.00
   0   1   2  109.33    7.74
   0   1   2  116.97    7.77
   0   1   2  100.83    7.78
   0   1   3   38.67    3.33
   0   1   3   42.72    3.01
   0   1   3   40.53    3.13
   0   1   4  130.46    9.07
   0   1   4  113.71    9.25
   0   1   4  127.69    9.05
   0   1   5  111.51    7.96
   0   1   5  106.52    7.66
   0   1   5  116.81    7.71
   0   1   6   35.32    3.07
   0   1   6   34.26    2.45
   0   1   6   37.43    2.53
   0   1   7   14.18    1.04
   0   1   7   16.07    1.11
   0   1   7   14.11    0.95
   0   1   7   13.46    1.96
   0   1   7   11.54    1.76
   0   1   7    9.00    1.03
   0   1   7   10.01    1.03
   0   1  -7    9.56    1.58
   0   1   8  184.15   11.74
   0   1   8  167.31   11.75
   0   1   8  166.02   11.74
   0   1   8  159.43   12.05
   0   1   8  150.91   11.73
   0   1   8  164.94   11.80
   0   1   8  182.11   11.93
   0   1   8  174.74   11.77
   0   1   8  162.16   11.85
   0   1  -8  165.66   11.90
   0   1   9    7.24    0.78
   0   1   9    5.71    0.78
   0   1   9    7.50    0.74
   0   1   9    7.31    0.60
   0   1   9    7.93    0.86
   0   1   9    7.19    0.61
   0   1   9    8.78    1.70
   0   1   9    6.91    1.31
   0   1   9    7.28    0.89
   0   1  -9    7.12    1.38
   0   1   9    6.64    1.62
   0   1  10    6.82    0.75
   0   1  10    3.30    0.78
   0   1  10    7.28    0.62
   0   1  10    7.63    0.60
   0   1  10    8.09    1.44
   0   1  10    8.52    0.93
   0   1  10    7.86    1.40
   0   1  10    6.54    1.69
   0   1 -10    6.15    1.42
   0   1  11   20.63    1.55
   0   1  11   18.15    1.62
   0   1  11   19.16    1.50
   0   1  11   19.95    1.50
   0   1  11   20.44    1.67
   0   1  11   23.32    2.00
   0   1 -11   20.48    2.09
   0   1 -11   18.63    2.07
   0   1  11   18.60    2.26
   0   1  11   25.78    1.69
   0   1  11   23.22    2.06
   0   1  12    3.91    0.64
   0   1  12    4.96    0.79
   0   1  12    3.70    0.46
   0   1  12    4.17    1.33
   0   1  12    4.48    1.47
   0   1 -12    3.85    1.40
   0   1  13   33.01    2.50
   0   1  13   33.86    2.64
   0   1  13   36.94    2.54
   0   1 -13   28.70    2.90
   0   1  14    3.11    0.52
   0   1  14    4.38    0.68
   0   1 -14    3.27    1.36
   0   1  14    2.34    1.76
   0   1  14    3.71    1.57
   0   1  15    3.18    1.52
   0   1 -15    2.09    1.36
   0   1  15    2.08    1.92
   0   1  15    3.41    0.55
   0   1 -15    1.12    1.70
   0   1  15    1.17    2.39
   0   1  15    3.78    0.69
   0   1  16    6.67    1.90
   0   1 -16    3.15    1.33
   0   1  16    5.15    1.58
   0   1 -16    1.46    1.54
   0   1  16    1.94    2.57
   0   1  17   24.65    1.81
   0   1  17   17.28    2.20
   0   1  18    0.01    0.59
   0   1  18   -0.40    1.16
   0   1  18   -0.62    1.24
   0   1  18    2.37    2.40
   0   1  19    2.50    1.75
   0   1  19    2.63    2.44
   0   1  20    1.56    1.50
   0   1  20    3.66    2.37
   0   1  21    1.69    1.27
   0   1  21   -1.31    2.14
   0   2   0  306.30   21.50
   0   2   0  302.75   21.44
   0   2   1  146.77    9.75
   0   2  -1  140.15    9.78
   0   2   1  153.10    9.83
   0   2  -1  150.51    9.84
   0   2   1  125.67    9.79
   0   2  -1  131.16    9.75
   0   2  -1  129.14    9.77
   0   2   2  150.42   10.63
   0   2   2  149.52   10.53
   0   2   2  145.67   10.57
   0   2   3  636.07   45.95
   0   2   3  651.74   45.86
   0   2   4   34.10    2.49
   0   2   4   34.10    2.99
   0   2   4   33.98    2.50
   0   2   4   39.89    2.71
   0   2   5  206.22   14.88
   0   2   5  221.32   15.10
   0   2   5  216.25   14.91
   0   2   5  214.77   15.00
   0   2   6   10.19    0.85
   0   2   6   12.46    1.71
   0   2   6    9.54    0.86
   0   2   6    9.27    0.73
   0   2   6    8.59    1.93
   0   2   7   35.33    2.28
   0   2   7   35.24    2.90
   0   2   7   35.05    2.32
   0   2   7   34.56    2.22
   0   2   7   33.08    2.84
   0   2   7   22.88    2.27
   0   2   7   24.84    2.26
   0   2  -7   20.87    2.68
   0   2   8  295.55   20.13
   0   2   8  322.51   20.14
   0   2   8  328.84   20.13
   0   2   8  266.53   20.39
   0   2   8  249.43   20.11
   0   2   8  259.54   20.18
   0   2   8  285.01   20.15
   0   2   8  262.13   20.21
   0   2  -8  268.51   20.29
   0   2   8  285.09   20.20
   0   2   9   29.79    2.03
   0   2   9   26.83    2.03
   0   2   9   25.94    2.05
   0   2   9   26.77    1.97
   0   2   9   27.11    2.12
   0   2   9   29.11    2.35
   0   2  -9   24.16    2.51
   0   2   9   29.15    2.27
   0   2   9   26.58    2.54
   0   2  10   35.88    2.55
   0   2  10   38.52    2.56
   0   2  10   35.67    2.59
   0   2  10   32.68    2.51
   0   2  10   34.15    2.51
   0   2  10   35.81    2.63
   0   2  10   35.80    2.87
   0   2 -10   32.73    2.99
   0   2  10   33.46    3.02
   0   2  10   38.94    2.83
   0   2  11    7.76    0.81
   0   2  11    5.68    0.91
   0   2  11    7.64    0.68
   0   2  11    8.46    0.66
   0   2  11    8.12    0.98
   0   2  11    8.20    1.44
   0   2 -11    7.80    1.59
   0   2  12    8.89    0.76
   0   2  12    9.12    0.75
   0   2  12    5.81    0.99
   0   2  12    9.87    1.55
   0   2 -12    8.76    1.54
   0   2 -12    9.01    1.66
   0   2  12    9.74    0.88
   0   2 -13   15.31    2.05
   0   2  13   16.73    2.35
   0   2  13   22.15    2.19
   0   2  13   19.41    1.48
   0   2  13   21.02    1.55
   0   2  14    4.46    1.62
   0   2  14    4.07    1.80
   0   2 -14    2.02    1.36
   0   2  14    3.61    0.52
   0   2  14    4.02    0.70
   0   2  15    0.11    0.48
   0   2  15    0.45    1.86
   0   2 -15    0.24    1.28
   0   2  15   -0.41    1.55
   0   2  15    0.53    2.59
   0   2  15    0.28    0.65
   0   2 -16    1.76    1.27
   0   2  16    2.15    1.62
   0   2 -16    2.30    1.53
   0   2  16    2.85    1.47
   0   2  16    2.60    2.54
   0   2 -17    4.25    1.36
   0   2  17    2.70    0.63
   0   2  17    2.20    1.27
   0   2  18   -0.45    2.59
   0   2  18    1.02    0.60
   0   2  19    1.70    1.66
   0   2  19    0.23    2.47
   0   2  19    0.04    0.59
   0   2  20    1.36    1.43
   0   2  20   -1.01    2.32
   0   2  21    3.93    1.32
   0   2  21    7.61    2.26
   0   3  -1  117.70    8.07
   0   3   1  113.87    8.06
   0   3  -1  109.86    7.92
   0   3   1  124.66    8.23
   0   3   2  169.36   11.73
   0   3  -2  182.93   11.86
   0   3   2  172.35   11.83
   0   3  -2  169.21   11.78
   0   3   2  139.70   12.06
   0   3  -2  147.86   11.76
   0   3  -3   85.10    6.84
   0   3   3   89.17    6.76
   0   3   3  108.69    7.00
   0   3  -3  112.46    6.88
   0   3   3  101.62    6.77
   0   3   4   87.72    5.98
   0   3   4   88.22    6.33
   0   3   4   79.20    5.99
   0   3   5   86.78    6.09
   0   3   5   79.72    6.10
   0   3   5   84.60    6.45
   0   3   5  102.96    6.25
   0   3   6    4.86    0.63
   0   3   6    5.55    0.67
   0   3   6    5.46    0.65
   0   3   6    4.54    1.91
   0   3   6    4.45    0.62
   0   3   6    5.20    1.37
   0   3   7    8.81    0.83
   0   3   7    8.82    0.88
   0   3   7    9.31    0.84
   0   3   7    8.72    0.89
   0   3   7    8.33    0.68
   0   3   7   11.06    2.02
   0   3   7    8.02    0.83
   0   3   8   83.19    5.50
   0   3   8   73.93    5.54
   0   3   8   74.44    5.47
   0   3   8   78.73    5.49
   0   3   8   80.31    5.52
   0   3   8   70.74    5.60
   0   3   9    8.67    0.85
   0   3   9    8.77    0.92
   0   3   9    8.35    0.67
   0   3   9    8.14    0.84
   0   3   9    6.97    0.89
   0   3   9    7.09    1.22
   0   3   9    8.88    1.57
   0   3  -9    7.16    1.72
   0   3  10   11.19    1.08
   0   3  10   12.75    1.02
   0   3 -10   10.76    1.83
   0   3  10    8.80    1.85
   0   3  10   12.85    1.40
   0   3  10   12.09    1.02
   0   3  10   10.26    0.88
   0   3  10   11.62    0.89
   0   3 -10   13.76    2.07
   0   3  11    1.28    0.60
   0   3 -11    0.52    1.56
   0   3  11    0.11    1.19
   0   3  11    1.37    0.35
   0   3  11    1.28    0.37
   0   3 -11    1.27    1.16
   0   3  11    0.75    0.66
   0   3  12   34.27    3.23
   0   3  12   39.47    3.09
   0   3 -12   34.76    3.25
   0   3  12   37.02    2.68
   0   3  12   36.37    2.68
   0   3  12   39.02    2.73
   0   3 -13    8.50    1.62
   0   3  13   10.54    1.91
   0   3  13   14.42    1.69
   0   3  13   12.05    0.96
   0   3  13   11.05    0.97
   0   3  13   13.14    1.07
   0   3  14    1.85    0.46
   0   3  14    1.77    0.65
   0   3  14    1.17    1.78
   0   3  14    2.49    1.58
   0   3 -14   -0.33    1.30
   0   3  14    1.63    2.19
   0   3  15    1.08    0.52
   0   3  15    1.37    0.67
   0   3  15    1.53    1.55
   0   3 -15    1.27    1.26
   0   3  15    1.15    1.49
   0   3  15    3.47    2.48
   0   3  16    0.67    0.53
   0   3  16    0.62    0.65
   0   3 -16    1.41    1.25
   0   3  16    1.38    2.66
   0   3 -17   23.82    3.06
   0   3  17   29.86    3.08
   0   3  18    4.01    1.79
   0   3  18    4.30    2.56
   0   3  18    4.04    0.70
   0   3  19    0.60    1.58
   0   3  19    1.62    2.38
   0   3  19    2.04    0.64
   0   3  20    2.51    1.44
   0   3  20   -0.16    2.31
   0   3  21    0.16    2.16
   0   4   0 9999.00  670.42
   0   4   0 9121.44  670.37
   0   4   1  517.06   34.18
   0   4   1  491.52   34.37
   0   4  -1  505.34   34.30
   0   4  -1  470.59   34.28
   0   4   1  516.01   34.28
   0   4   1  471.35   34.14
   0   4  -2   68.13    5.04
   0   4  -2   64.28    4.87
   0   4   2   72.71    5.11
   0   4   2   68.70    5.44
   0   4   2   69.13    4.80
   0   4  -2   64.62    4.85
   0   4   3  690.12   49.94
   0   4   3  721.97   49.95
   0   4  -3  781.30   50.01
   0   4  -3  780.39   50.10
   0   4  -3  662.48   49.99
   0   4   4   29.51    2.18
   0   4   4   30.39    2.18
   0   4  -4   26.93    2.39
   0   4   5   63.29    4.39
   0   4  -5   58.38    4.60
   0   4   5   58.75    4.40
   0   4   5   72.88    4.90
   0   4   6   33.51    2.51
   0   4   6   34.13    2.49
   0   4   6   33.98    2.52
   0   4   6   33.62    2.50
   0   4  -6   39.41    2.89
   0   4   6   41.00    2.87
   0   4   7   86.10    6.21
   0   4   7   96.52    6.23
   0   4   7   87.88    6.21
   0   4   7   84.07    6.25
   0   4   7   85.81    6.21
   0   4  -7   94.17    6.55
   0   4   7   92.46    6.47
   0   4   7   76.14    6.28
   0   4   8   34.23    2.41
   0   4   8   36.32    2.44
   0   4   8   32.03    2.35
   0   4   8   30.49    2.45
   0   4   8   33.03    2.40
   0   4  -8   33.41    3.05
   0   4   8   29.09    2.54
   0   4   9   89.08    5.81
   0   4   9   83.10    5.80
   0   4   9   79.23    5.77
   0   4  -9   97.91    6.38
   0   4   9   76.46    5.92
   0   4  -9   58.40    6.15
   0   4   9   78.21    6.21
   0   4   9   77.48    6.01
   0   4  10   12.03    1.04
   0   4  10   11.06    1.05
   0   4 -10    9.78    1.60
   0   4  10   11.66    0.90
   0   4 -10   13.09    2.17
   0   4  10   11.04    1.71
   0   4 -10    9.81    1.95
   0   4  10    9.74    1.36
   0   4  11   18.21    1.33
   0   4 -11   11.36    1.81
   0   4  11   16.59    1.33
   0   4  11   19.89    1.44
   0   4  11   17.54    2.04
   0   4 -11   18.63    2.18
   0   4  11   16.47    1.79
   0   4  11   18.88    1.42
   0   4  12   45.83    3.15
   0   4  12   44.17    3.17
   0   4  12   45.15    3.12
   0   4  12   42.98    3.11
   0   4  12   41.72    3.42
   0   4 -12   38.37    3.66
   0   4  12   40.73    3.59
   0   4  12   45.03    3.28
   0   4  12   45.88    3.45
   0   4  13    4.76    0.59
   0   4  13    5.61    0.58
   0   4  13    5.59    0.77
   0   4  13    5.84    1.69
   0   4  13    5.57    1.43
   0   4  13    5.40    1.06
   0   4  13    5.18    1.49
   0   4  14    5.32    0.60
   0   4  14    4.25    0.75
   0   4  14    5.36    1.52
   0   4  14    3.80    2.54
   0   4 -14    2.56    1.32
   0   4  15    1.75    1.48
   0   4 -15    3.45    1.27
   0   4  15    5.13    2.63
   0   4  16    4.27    0.64
   0   4  16    2.41    1.44
   0   4  16    4.70    0.72
   0   4 -16    2.07    1.22
   0   4  16    3.95    2.71
   0   4  17   22.30    2.98
   0   4  17   31.90    2.31
   0   4  18   -0.03    1.70
   0   4  18    1.81    2.52
   0   4  18    0.71    0.60
   0   4  19    2.66    1.61
   0   4  19    3.08    2.43
   0   4  19    3.95    0.68
   0   4  20   -0.72    2.24
   0   4  21    2.74    2.20
   0   5   0   -0.50    2.00
   0   5   0    1.61    1.79
   0   5   1  794.32   53.67
   0   5  -1  841.18   53.59
   0   5  -1  721.26   53.54
   0   5   1  778.85   53.55
   0   5  -1  794.00   53.58
   0   5   1  746.89   53.39
   0   5  -2   33.17    2.81
   0   5   2   28.67    3.54
   0   5  -2   30.00    2.66
   0   5   2   34.76    2.86
   0   5   2   30.06    2.22
   0   5   3   16.05    1.26
   0   5  -3   16.54    1.37
   0   5  -3   15.58    1.85
   0   5   4    5.24    0.61
   0   5   4    3.95    0.62
   0   5   4    4.64    0.64
   0   5   4    4.32    1.41
   0   5  -4    7.54    1.26
   0   5  -4    5.44    0.93
   0   5   5    0.59    0.55
   0   5  -5    0.61    1.02
   0   5  -5    1.06    0.97
   0   5  -5   -0.71    1.03
   0   5  -6   62.48    4.11
   0   5   6   53.80    3.89
   0   5   6   50.38    3.90
   0   5   6   53.89    3.90
   0   5  -6   59.04    4.17
   0   5   6   65.08    4.17
   0   5  -7   48.85    3.84
   0   5   7   51.42    3.62
   0   5   7   48.17    3.64
   0   5   7   49.14    3.63
   0   5  -7   57.49    4.00
   0   5   7   58.94    3.97
   0   5   8   22.44    1.57
   0   5  -8   21.81    1.95
   0   5   8   22.69    1.69
   0   5   8   19.14    1.66
   0   5   8   19.71    1.64
   0   5  -8   23.81    2.32
   0   5   8   19.98    1.91
   0   5   8   21.11    2.68
   0   5   8   21.10    2.28
   0   5   9   48.03    3.15
   0   5  -9   37.86    3.65
   0   5  -9   42.25    3.45
   0   5   9   46.86    3.21
   0   5   9   36.37    3.20
   0   5   9   43.01    3.20
   0   5   9   45.52    3.37
   0   5  -9   50.63    3.83
   0   5   9   35.13    3.87
   0   5   9   39.19    3.42
   0   5  10   56.45    4.24
   0   5  10   63.80    4.24
   0   5 -10   45.03    4.53
   0   5  10   60.85    4.20
   0   5 -10   54.22    4.49
   0   5 -10   74.30    4.93
   0   5  10   57.55    4.43
   0   5 -10   44.07    4.68
   0   5  10   54.17    4.48
   0   5  11   36.53    3.03
   0   5 -11   28.11    3.25
   0   5  11   45.48    2.98
   0   5  11   43.27    2.98
   0   5 -11   36.98    3.35
   0   5  11   42.48    3.02
   0   5  11   39.71    3.30
   0   5 -11   31.87    3.58
   0   5  12    1.38    0.66
   0   5 -12    1.80    1.30
   0   5  12    1.89    0.41
   0   5  12    2.32    0.45
   0   5 -12    1.11    0.93
   0   5  12    2.16    0.97
   0   5  12    0.94    0.76
   0   5  13   29.32    2.18
   0   5  13   29.65    2.18
   0   5  13   31.41    2.28
   0   5  13   31.03    2.43
   0   5  13   28.89    3.30
   0   5  13   28.14    2.22
   0   5  14   -1.18    2.35
   0   5  14   -0.74    1.48
   0   5  14    0.44    0.47
   0   5  14    0.50    0.67
   0   5  15    3.98    1.98
   0   5 -15    2.76    1.23
   0   5  15    2.90    2.65
   0   5  16    2.20    0.57
   0   5  16    0.88    1.42
   0   5  16    1.77    0.67
   0   5  17    9.31    0.90
   0   5  17    9.18    0.92
   0   5  17    6.61    2.00
   0   5  17    8.71    2.60
   0   5  18    3.11    2.56
   0   5  18    5.30    0.71
   0   5 -18    0.92    1.04
   0   5  19    9.91    2.49
   0   5  19    6.98    0.85
   0   5  20    4.51    2.28
   0   5  21   -1.68    2.05
   0   6   0  557.61   39.70
   0   6   0  603.45   39.94
   0   6   0  593.74   40.01
   0   6   1  326.36   23.30
   0   6  -1  359.11   23.62
   0   6   1  329.54   23.71
   0   6  -1  346.87   23.59
   0   6   1  334.65   23.54
   0   6   2   33.20    2.76
   0   6   2   28.44    2.01
   0   6   2   29.42    2.80
   0   6  -2   27.54    3.09
   0   6  -2   22.49    2.54
   0   6  -2   31.88    2.81
   0   6   2   27.60    3.58
   0   6   2   26.06    2.00
   0   6   3  106.95    7.61
   0   6   3  103.60    7.62
   0   6   3  109.87    7.98
   0   6   3  110.36    7.62
   0   6   3  111.00    7.81
   0   6  -3  118.29    7.98
   0   6  -3  108.96    7.91
   0   6   4  297.49   21.83
   0   6   4  317.85   21.70
   0   6   4  301.44   21.69
   0   6   4  297.32   21.69
   0   6  -4  338.42   21.81
   0   6  -4  322.75   21.94
   0   6   5   13.25    1.11
   0   6   5   12.75    1.13
   0   6  -5   13.35    1.38
   0   6  -5   16.75    1.43
   0   6  -5   14.76    1.76
   0   6  -6    1.70    0.96
   0   6  -6    2.68    0.95
   0   6   6    2.08    0.65
   0   6   6    1.76    0.45
   0   6   6    1.69    0.60
   0   6  -6    2.79    1.10
   0   6   6    1.51    2.32
   0   6  -7   16.50    1.41
   0   6  -7   16.52    1.62
   0   6   7   13.38    1.07
   0   6   7    9.14    1.13
   0   6   7   12.15    1.10
   0   6  -7   12.99    1.60
   0   6   7   13.63    1.72
   0   6   7    9.12    2.51
   0   6  -8  124.92    9.72
   0   6  -8  116.10    9.39
   0   6   8  123.50    9.23
   0   6   8  142.17    9.25
   0   6   8  133.58    9.24
   0   6   8  128.14    9.24
   0   6  -8  135.63    9.51
   0   6   8  111.95    9.65
   0   6   8  140.39    9.51
   0   6   9   19.43    1.65
   0   6   9   20.18    1.64
   0   6   9   21.01    1.66
   0   6  -9   22.12    2.36
   0   6   9   21.97    1.54
   0   6  -9   16.38    2.59
   0   6  -9   20.32    2.18
   0   6  -9   18.75    1.91
   0   6  10   51.47    3.47
   0   6 -10   41.55    3.83
   0   6  10   45.87    3.40
   0   6 -10   39.24    4.02
   0   6 -10   44.56    3.69
   0   6  10   47.97    3.46
   0   6  10   50.01    3.46
   0   6  11   19.10    1.47
   0   6 -11   13.80    2.24
   0   6 -11   14.53    1.89
   0   6  11   20.47    1.46
   0   6  11   21.37    1.78
   0   6  11   23.13    2.69
   0   6  11   20.02    1.60
   0   6  11   19.71    1.57
   0   6  12   13.37    1.09
   0   6  12   14.03    1.08
   0   6 -12    8.35    1.81
   0   6  12   14.05    1.21
   0   6  12   14.00    2.56
   0   6  12   14.49    1.27
   0   6  13   -0.04    0.68
   0   6  13    1.51    2.34
   0   6  13    1.27    1.08
   0   6 -13    2.12    1.24
   0   6  13    0.40    0.43
   0   6  13    0.80    1.45
   0   6  13    0.86    0.83
   0   6  14   18.63    3.11
   0   6  14   22.59    1.97
   0   6  14   20.13    1.61
   0   6  14   22.40    1.62
   0   6  14   14.28    2.21
   0   6  14   21.65    1.67
   0   6  15   -0.17    0.50
   0   6  15    1.01    0.65
   0   6 -15   -0.08    1.09
   0   6  15   -2.01    2.49
   0   6  16    5.57    0.75
   0   6  16    4.87    0.70
   0   6  17    9.92    0.94
   0   6  17   10.09    0.97
   0   6  18    6.92    2.56
   0   6  18   10.18    0.86
   0   6  19    1.01    2.34
   0   6  19   -0.21    0.60
   0   6  20    3.61    2.25
   0   7   0    0.21    0.49
   0   7   0   -0.09    2.10
   0   7   0   -1.35    2.39
   0   7   1   55.16    3.93
   0   7   1   49.75    3.68
   0   7  -1   51.52    4.49
   0   7   1   47.25    4.73
   0   7  -1   58.20    4.52
   0   7   1   62.21    4.38
   0   7   2   20.80    2.11
   0   7   2   22.16    1.64
   0   7   2   25.95    2.51
   0   7   2   20.92    1.63
   0   7   2   20.11    3.47
   0   7  -2   26.51    2.73
   0   7  -2   26.99    2.91
   0   7   3  207.04   14.60
   0   7   3  200.08   14.60
   0   7   3  215.28   14.89
   0   7   3  200.16   14.75
   0   7   3  211.34   14.60
   0   7  -3  221.83   14.96
   0   7  -3  226.29   15.10
   0   7  -3  201.02   14.86
   0   7  -4   13.77    2.04
   0   7   4   18.61    1.38
   0   7   4   17.82    1.30
   0   7   4   19.01    2.65
   0   7   4   17.71    1.38
   0   7   4   18.55    2.07
   0   7   4   14.82    2.75
   0   7  -4   17.43    2.27
   0   7   4   15.45    1.35
   0   7  -5  116.93    9.06
   0   7   5  124.11    8.75
   0   7   5  122.18    8.74
   0   7   5  124.41    8.75
   0   7  -5  127.97    9.08
   0   7   5  117.26    9.25
   0   7   6   24.38    3.54
   0   7   6   34.75    2.42
   0   7   6   31.68    2.46
   0   7  -6   32.40    2.65
   0   7  -6   33.63    2.67
   0   7  -6   36.63    3.68
   0   7  -7   17.35    2.77
   0   7  -7   15.47    1.59
   0   7   7   16.03    1.27
   0   7   7   15.70    1.34
   0   7   7   15.88    1.31
   0   7  -7   15.38    1.63
   0   7   7   12.13    1.92
   0   7   7   18.16    1.92
   0   7   8   23.36    1.89
   0   7   8   23.24    1.86
   0   7   8   24.55    1.84
   0   7  -8   25.51    2.12
   0   7  -8   23.55    2.16
   0   7  -8   28.44    3.10
   0   7   8   23.03    2.46
   0   7  -8   27.64    2.25
   0   7   9    7.45    0.84
   0   7   9    5.79    0.78
   0   7   9    5.30    0.81
   0   7  -9    2.57    1.05
   0   7  -9    3.65    2.27
   0   7   9    4.17    0.53
   0   7  -9    4.42    1.19
   0   7  -9    4.84    1.44
   0   7   9    6.12    1.79
   0   7  10   34.28    2.75
   0   7  10   38.20    2.75
   0   7  10   38.35    2.67
   0   7 -10   30.12    3.10
   0   7 -10   28.36    3.60
   0   7  10   33.24    3.38
   0   7  10   38.72    2.74
   0   7  11    2.57    0.81
   0   7 -11    0.86    1.98
   0   7  11    2.32    0.45
   0   7  11    2.21    0.40
   0   7  11    1.71    1.43
   0   7  11    2.07    1.92
   0   7  11    1.87    0.73
   0   7  12   30.10    2.15
   0   7  12   24.55    3.14
   0   7  12   28.33    2.02
   0   7 -12   15.99    2.76
   0   7  12   20.25    2.50
   0   7  12   27.90    2.09
   0   7  13    0.32    0.84
   0   7  13   -0.76    2.35
   0   7  13    0.13    1.14
   0   7 -13   -0.95    1.60
   0   7  13   -0.15    0.49
   0   7  13   -1.17    1.52
   0   7  13    0.08    0.44
   0   7  13    0.42    0.69
   0   7  14    8.61    0.86
   0   7  14    8.91    2.51
   0   7  14   10.88    1.40
   0   7  15    2.68    0.56
   0   7  15    3.36    0.68
   0   7  16    3.01    2.47
   0   7  16    0.78    0.56
   0   7  16    0.66    0.60
   0   7  17    0.64    2.48
   0   7  17    3.06    0.63
   0   7  17    2.62    0.58
   0   7  18    4.91    2.42
   0   7  18    6.15    0.77
   0   7  19    6.85    2.36
   0   7  19    8.03    0.86
   0   8   0  171.18   11.36
   0   8   0  155.66   11.23
   0   8   0  158.21   11.87
   0   8   0  161.55   11.71
   0   8   1  104.94    7.52
   0   8   1  116.48    7.72
   0   8   1  104.78    7.35
   0   8  -1  110.37    7.47
   0   8  -1  103.58    7.34
   0   8   1   98.77    7.34
   0   8   1  100.54    8.16
   0   8  -1  106.79    8.05
   0   8   1  116.34    7.94
   0   8  -2   26.48    3.08
   0   8   2   24.69    1.87
   0   8   2   24.48    2.36
   0   8   2   25.49    1.89
   0   8   2   31.09    2.84
   0   8   3   12.39    1.02
   0   8   3   10.33    1.74
   0   8   3   12.65    1.05
   0   8   3   10.82    2.44
   0   8  -3   14.46    2.39
   0   8   3   11.39    1.06
   0   8   4  119.83    9.14
   0   8   4  137.62    9.12
   0   8   4  107.65    9.33
   0   8   4  128.63    9.14
   0   8   4  126.92    9.13
   0   8  -4  124.81    9.57
   0   8  -4  147.94    9.81
   0   8   5   14.78    1.29
   0   8   5   15.50    1.24
   0   8  -5   15.54    2.25
   0   8  -5   16.43    2.78
   0   8   5   15.51    1.27
   0   8   6   33.89    2.35
   0   8   6   31.38    2.41
   0   8  -6   26.75    2.97
   0   8  -6   26.90    2.90
   0   8  -6   33.75    3.62
   0   8   7    1.41    0.75
   0   8   7    1.07    0.67
   0   8   7    1.54    0.61
   0   8  -7    1.67    2.42
   0   8  -7    3.59    1.40
   0   8   7    1.58    1.38
   0   8   8   48.40    3.49
   0   8   8   48.68    3.47
   0   8   8   50.00    3.46
   0   8  -8   37.72    3.79
   0   8  -8   51.33    4.57
   0   8   8   38.57    3.83
   0   8   9   15.14    1.43
   0   8   9   16.09    1.39
   0   8   9   16.27    1.40
   0   8   9   16.26    1.35
   0   8  -9   13.44    2.87
   0   8   9   17.51    1.24
   0   8  -9   12.02    1.74
   0   8   9   11.95    2.11
   0   8  10    8.07    1.03
   0   8  10    9.69    1.01
   0   8 -10    6.18    1.21
   0   8  10    8.37    0.73
   0   8  10    8.82    0.76
   0   8 -10    8.99    2.62
   0   8  10    7.57    2.00
   0   8  10    8.87    0.98
   0   8  11    6.82    0.96
   0   8  11    5.91    0.60
   0   8  11    6.15    0.66
   0   8 -11    4.53    2.30
   0   8  11    7.93    2.02
   0   8  11    6.23    0.86
   0   8  12   47.26    3.68
   0   8  12   51.64    3.60
   0   8  12   45.05    4.35
   0   8  12   58.30    3.89
   0   8  12   49.55    3.64
   0   8  13   92.49    6.15
   0   8  13   93.62    6.36
   0   8  13   79.63    6.81
   0   8  13   83.91    6.15
   0   8  14   12.10    1.20
   0   8  14   10.20    1.02
   0   8 -14    5.51    1.88
   0   8  14   11.06    0.94
   0   8  14   10.58    0.96
   0   8  14    8.84    2.53
   0   8  14   10.49    1.49
   0   8  15    1.87    0.62
   0   8  15    1.72    0.56
   0   8  15    1.93    0.54
   0   8  16    1.11    0.55
   0   8  16    1.28    0.55
   0   8  16   -1.18    2.45
   0   8  17    0.03    0.43
   0   8  17   -0.48    2.38
   0   8  17    1.25    0.57
   0   8  18    1.07    2.31
   0   8  18    1.01    0.59
   0   8  19   -0.51    2.29
   0   9   0   -1.70    1.92
   0   9   0    0.64    1.30
   0   9   0   -0.17    0.57
   0   9   0    2.04    2.86
   0   9   0    0.04    0.31
   0   9   1  168.48   11.83
   0   9   1  161.19   11.84
   0   9  -1  177.81   11.98
   0   9   1  158.13   12.02
   0   9   1  166.35   11.85
   0   9   1  179.50   12.18
   0   9  -1  170.32   11.85
   0   9  -1  166.70   12.55
   0   9  -1  175.18   12.40
   0   9  -2   17.56    1.31
   0   9   2   17.57    1.38
   0   9   2   14.97    2.57
   0   9   2   17.43    1.41
   0   9  -2   19.20    1.39
   0   9  -2   18.30    1.73
   0   9   2   15.53    1.99
   0   9  -2   18.74    3.04
   0   9  -2   19.67    2.94
   0   9   3   29.93    2.15
   0   9  -3   26.50    2.06
   0   9   3   30.13    2.14
   0   9   3   27.43    3.29
   0   9   3   29.05    2.70
   0   9  -3   32.81    3.45
   0   9  -3   29.13    3.36
   0   9   3   32.27    2.12
   0   9   4    5.31    0.73
   0   9   4    6.25    0.81
   0   9   4    6.20    0.78
   0   9  -4    7.74    2.33
   0   9  -4    5.09    2.53
   0   9   5   22.10    1.75
   0   9   5   22.63    1.80
   0   9  -5   24.63    2.79
   0   9   5   23.76    1.78
   0   9  -5   24.13    3.19
   0   9   6    0.07    0.69
   0   9  -6    0.06    2.37
   0   9   7    1.04    0.71
   0   9  -7    0.08    1.35
   0   9   7    1.10    0.81
   0   9   8   20.36    1.68
   0   9   8   19.24    1.74
   0   9  -8   20.66    3.30
   0   9  -8   17.98    2.20
   0   9   8   23.01    1.65
   0   9   9    2.43    0.81
   0   9   9    1.79    0.72
   0   9   9    2.41    0.89
   0   9   9    2.34    0.80
   0   9  -9    1.83    2.69
   0   9   9    1.85    0.45
   0   9  -9    1.25    1.30
   0   9   9    1.01    1.62
   0   9  10   32.46    2.54
   0   9  10   28.74    2.58
   0   9  10   37.24    2.46
   0   9 -10   31.00    3.88
   0   9  10   33.65    2.44
   0   9  10   27.57    3.12
   0   9  11    7.83    0.97
   0   9  11    7.94    1.09
   0   9  11   10.42    1.09
   0   9 -11    9.38    2.78
   0   9  11    8.28    0.74
   0   9  11    5.28    2.09
   0   9  12    2.47    0.74
   0   9 -12    0.59    2.48
   0   9  12    2.26    0.48
   0   9  12    2.64    0.56
   0   9  12    4.81    1.30
   0   9  12    1.80    2.09
   0   9  12    4.27    0.96
   0   9  13    2.41    0.57
   0   9 -13   -0.42    2.27
   0   9  13    0.82    2.27
   0   9  13    3.15    1.30
   0   9  14   11.92    1.10
   0   9  14   12.82    1.04
   0   9  14   12.81    1.07
   0   9  14   12.65    1.62
   0   9  14   10.23    1.28
   0   9  15    1.20    0.57
   0   9  15    1.72    0.55
   0   9  15    1.92    0.53
   0   9  15    1.10    1.20
   0   9  15    2.69    2.43
   0   9  16   16.70    0.92
   0   9  16   14.43    2.72
   0   9  17   -0.28    0.57
   0   9  17    1.28    2.47
   0   9  18    0.29    0.55
   0  10   0  246.60   16.53
   0  10   0  236.82   16.27
   0  10   0  227.70   15.95
   0  10   0  202.68   16.11
   0  10   1   50.58    3.83
   0  10  -1   45.72    5.12
   0  10  -1   61.13    4.87
   0  10  -1   56.52    3.85
   0  10   1   53.38    4.61
   0  10   1   54.48    3.85
   0  10  -1   53.11    4.13
   0  10   1   46.50    4.18
   0  10  -1   58.65    4.47
   0  10   2   25.88    1.98
   0  10   2   25.83    3.24
   0  10   2   22.62    2.57
   0  10  -2   27.14    2.00
   0  10   2   27.65    2.01
   0  10  -2   21.18    3.54
   0  10  -2   30.73    3.44
   0  10   3   70.21    5.05
   0  10   3   68.66    5.01
   0  10   3   70.67    5.84
   0  10   3   71.70    5.05
   0  10   3   72.63    5.03
   0  10  -3   63.49    6.01
   0  10  -3   74.63    5.97
   0  10   4   17.97    1.53
   0  10   4   18.02    1.46
   0  10   4   19.33    1.50
   0  10  -4   16.99    2.93
   0  10  -4   19.76    3.13
   0  10   5    2.21    0.46
   0  10   5    2.07    0.72
   0  10   5    2.47    0.81
   0  10   5    1.51    0.66
   0  10   6   22.12    1.75
   0  10  -6   20.67    3.23
   0  10   7   17.42    1.46
   0  10   7   16.38    1.53
   0  10  -7   17.45    3.16
   0  10   8    4.16    0.90
   0  10   8    3.49    1.02
   0  10   8    6.66    0.61
   0  10  -8    4.46    2.83
   0  10   8    4.72    0.82
   0  10   9   10.26    1.28
   0  10   9   11.49    1.19
   0  10   9   12.72    1.13
   0  10   9   10.78    0.91
   0  10   9   12.52    0.97
   0  10  10   24.76    1.86
   0  10  10   23.01    1.81
   0  10  10   21.17    1.91
   0  10  10   21.98    1.67
   0  10 -10   21.39    3.63
   0  10  11    0.92    0.72
   0  10  11    1.87    0.93
   0  10  11    2.00    1.00
   0  10  11    0.74    0.41
   0  10 -11    1.26    2.86
   0  10  11    0.24    0.51
   0  10  12    9.32    1.53
   0  10  12    9.06    0.85
   0  10  13    4.71    1.01
   0  10  13    4.95    1.40
   0  10 -13    4.22    2.51
   0  10  13    4.38    0.65
   0  10  13    4.79    0.60
   0  10  13    4.45    0.72
   0  10  14    5.05    1.03
   0  10  14    5.21    1.38
   0  10  14    3.61    0.65
   0  10  14    5.18    0.62
   0  10  14    4.78    0.66
   0  10  15    5.71    2.50
   0  10  15   10.36    0.93
   0  10  16    0.91    2.47
   0  10  16    2.69    0.59
   0  10  17    2.72    0.60
   0  11   0    0.16    0.65
   0  11   0    0.33    1.54
   0  11   0    1.94    2.40
   0  11   0    0.11    0.58
   0  11   1   38.01    3.53
   0  11  -1   41.71    3.04
   0  11  -1   41.25    3.88
   0  11   1   42.45    3.05
   0  11   1   39.57    4.01
   0  11  -1   45.45    4.37
   0  11   1   41.32    3.03
   0  11   2    5.15    0.74
   0  11   2    5.67    0.86
   0  11   2    2.94    2.73
   0  11  -2    3.78    2.22
   0  11  -2    6.04    0.78
   0  11   2    5.55    0.80
   0  11  -2    0.79    2.97
   0  11  -2    6.09    2.86
   0  11   3   16.48    1.36
   0  11   3   15.75    1.45
   0  11   3   16.73    1.39
   0  11  -3   17.08    1.38
   0  11  -3   14.58    2.45
   0  11  -3   16.73    3.26
   0  11  -3   21.47    3.15
   0  11   4    9.86    1.03
   0  11  -4   10.55    1.01
   0  11   4    9.27    1.11
   0  11   4    9.37    0.98
   0  11  -4    9.89    2.88
   0  11   5    2.85    0.81
   0  11   5    3.38    0.93
   0  11   5    4.27    0.74
   0  11  -6   -2.65    2.77
   0  11   6    0.23    0.80
   0  11   7    7.79    1.17
   0  11  -7    8.59    2.94
   0  11   7    7.90    0.94
   0  11   8    7.94    1.23
   0  11   8    8.85    1.00
   0  11  -8    9.10    3.16
   0  11   9    4.98    0.97
   0  11   9    5.51    1.13
   0  11   9    4.74    0.93
   0  11   9    5.52    0.90
   0  11  -9    4.43    3.22
   0  11  10    6.50    1.03
   0  11  10    5.07    0.90
   0  11 -10    6.80    3.27
   0  11  10    6.67    0.70
   0  11  10    5.39    1.17
   0  11  11    4.89    1.06
   0  11  11    5.32    0.67
   0  11 -11    5.48    3.23
   0  11  12    7.47    1.12
   0  11  12    7.87    1.51
   0  11 -12    4.02    3.16
   0  11  12    7.34    0.74
   0  11  12    6.08    0.68
   0  11  13    0.48    0.96
   0  11  13   -0.02    1.35
   0  11  13    0.34    0.47
   0  11  13   -0.15    0.54
   0  11  14    1.66    0.97
   0  11  14    1.74    0.53
   0  11  14    1.12    0.55
   0  11  14    3.00    1.36
   0  11  15    4.09    0.63
   0  11  16    3.49    0.61
   0  12   0   46.63    3.35
   0  12   0   40.72    4.39
   0  12   0   45.89    3.37
   0  12   1   26.31    2.04
   0  12  -1   26.51    2.03
   0  12   1   24.57    3.50
   0  12   1   27.14    2.07
   0  12  -1   23.47    3.27
   0  12  -1   28.26    2.07
   0  12   2   20.76    1.66
   0  12  -2   20.65    3.54
   0  12   2   21.21    1.76
   0  12  -2   22.06    1.69
   0  12   2   20.84    1.70
   0  12  -2   16.02    2.89
   0  12   3   -0.12    0.69
   0  12  -3   -0.22    2.85
   0  12   3   -0.08    0.91
   0  12  -3    1.14    0.75
   0  12   3    0.46    0.76
   0  12  -3    1.95    2.28
   0  12   4    2.36    0.73
   0  12  -4    3.86    2.84
   0  12   4    1.80    0.96
   0  12   4    1.76    0.82
   0  12  -4    2.27    0.79
   0  12  -4    0.64    2.09
   0  12  -5   -0.77    2.95
   0  12   5    1.09    0.74
   0  12  -5    2.76    2.09
   0  12  -5    0.65    0.79
   0  12  -6   11.64    3.10
   0  12  -6    5.63    2.12
   0  12   7    0.39    0.80
   0  12  -7   -0.74    3.05
   0  12   7   -0.10    1.10
   0  12   7    0.08    0.86
   0  12   8   28.33    2.31
   0  12   8   29.67    2.35
   0  12   8   28.15    2.46
   0  12  -8   23.88    3.98
   0  12   8   31.44    2.21
   0  12   9    0.85    0.93
   0  12  -9   -0.35    3.13
   0  12   9    0.60    0.50
   0  12  10    1.06    0.97
   0  12  10   -0.03    0.51
   0  12 -10    2.52    3.32
   0  12  11   26.73    1.97
   0  12  11   24.56    2.20
   0  12  12    4.77    0.65
   0  12  12    3.85    1.09
   0  12  13    5.75    1.13
   0  12  13    6.61    1.49
   0  12  13    7.39    0.76
   0  12  14    7.83    0.80
   0  12  14    7.47    1.09
   0  13   0   -2.25    3.03
   0  13   0   -0.25    0.71
   0  13  -1   12.07    1.11
   0  13   1   11.73    1.11
   0  13   1   10.25    1.31
   0  13  -2   -1.39    2.68
   0  13  -2    1.14    0.73
   0  13   2    0.85    0.74
   0  13   2    1.48    1.01
   0  13   3    2.93    0.78
   0  13   3    2.10    1.04
   0  13  -4    2.23    2.33
   0  13   4    5.13    0.86
   0  13   4    4.06    1.12
   0  13  -5    0.08    2.99
   0  13  -5    0.53    0.86
   0  13  -5   -1.91    2.20
   0  13   5    0.31    0.87
   0  13  -6    3.82    3.22
   0  13   6    7.16    1.07
   0  13  -6    8.44    1.03
   0  13  -6    6.06    2.23
   0  13  -7    1.81    3.14
   0  13   7    1.86    0.52
   0  13  -7    2.34    0.86
   0  13   7    2.05    0.94
   0  13   8    9.59    0.84
   0  13  -8    6.70    3.26
   0  13   8    8.73    1.18
   0  13  -8    8.12    1.09
   0  13  -9    2.99    0.90
   0  13   9    4.04    1.02
   0  13   9    3.47    0.92
   0  13   9    3.09    0.58
   0  13   9    3.92    1.22
   0  13  10   11.92    1.00
   0  13  10    8.91    1.44
   0  13  10   10.61    1.30
   0  13  11    6.14    1.24
   0  13  11    8.81    1.58
   0  13  11    7.41    0.78
   0  13  12    0.26    1.03
   0  13  12    0.14    0.53
   0  13 -13    8.71    1.04
   0  13  13    5.99    1.12
   0  13  13    6.68    0.77
   0  13 -14    1.74    0.88
   0  13  14    2.74    0.90
   0  14   0   24.87    2.05
   0  14   0   28.53    2.23
   0  14   0   25.72    2.09
   0  14   1    7.90    1.08
   0  14  -1    8.42    1.08
   0  14   1   11.57    1.39
   0  14  -1    9.95    3.32
   0  14   1   11.19    1.15
   0  14  -1   10.38    1.15
   0  14   2    4.55    0.90
   0  14  -2    4.90    0.90
   0  14   2    5.73    1.24
   0  14  -2    1.53    2.96
   0  14  -2    3.96    0.96
   0  14   2    4.79    0.95
   0  14   3    1.32    0.84
   0  14  -3    2.24    0.83
   0  14  -3    2.34    0.92
   0  14  -3   -0.17    2.73
   0  14   3    1.86    0.92
   0  14   3    3.36    1.21
   0  14  -4   14.77    1.38
   0  14   4   13.61    1.38
   0  14   5    4.92    0.62
   0  14  -5    4.89    1.00
   0  14   5    4.43    1.00
   0  14   6    4.26    0.60
   0  14  -6    4.25    0.99
   0  14   6    3.69    1.00
   0  14  -7   13.85    1.42
   0  14   7   13.01    1.44
   0  14   7   13.89    1.66
   0  14   7   15.15    1.38
   0  14   7   15.17    1.19
   0  14  -8    4.24    0.99
   0  14   8    4.12    1.03
   0  14   8    4.14    1.32
   0  14   8    4.35    0.95
   0  14   8    5.31    0.65
   0  14  -9    6.64    1.03
   0  14   9    5.81    1.09
   0  14   9    5.26    1.33
   0  14   9    6.29    0.72
   0  14 -10    3.25    0.95
   0  14  10    1.76    1.20
   0  14  10    4.13    1.04
   0  14  10    3.02    0.59
   0  14  11    9.11    1.36
   0  14  11   10.86    0.96
   0  14  11   10.61    1.65
   0  14 -11   10.19    1.22
   0  14  12    6.62    1.11
   0  14 -12    5.09    1.00
   0  14  12    5.55    0.70
   0  14 -13    2.37    0.90
   0  14  13    1.98    0.93
   0  14  13    1.88    0.56
   0  14  14    1.22    0.70
   0  15   0    0.03    0.97
   0  15   1   55.11    4.03
   0  15  -1   53.63    4.03
   0  15  -2    4.09    1.02
   0  15   2    2.96    1.02
   0  15   3    9.01    1.48
   0  15   3    8.85    1.08
   0  15   3    7.98    1.16
   0  15  -3    7.67    1.18
   0  15   4    2.21    0.56
   0  15  -4    0.57    0.89
   0  15   4    0.98    0.98
   0  15  -4    2.07    1.01
   0  15   5    1.40    0.54
   0  15  -5    1.50    0.89
   0  15   5    2.18    0.99
   0  15  -5    1.49    0.98
   0  15   6    2.32    0.91
   0  15  -6    2.67    0.90
   0  15   6    0.71    1.36
   0  15   6    2.65    0.57
   0  15   6    2.18    1.00
   0  15  -6    3.31    1.01
   0  15   7    1.94    0.91
   0  15   7    1.37    1.35
   0  15   7    2.80    0.58
   0  15  -7    1.66    0.99
   0  15   7    1.95    1.01
   0  15   8    1.91    0.90
   0  15   8    1.26    1.33
   0  15   8    1.52    0.57
   0  15   8    1.81    1.00
   0  15  -8    1.51    0.94
   0  15   9    5.87    1.33
   0  15   9    4.67    0.69
   0  15   9    6.46    1.09
   0  15  -9    5.50    1.04
   0  15  10    5.32    1.23
   0  15  10    5.88    0.69
   0  15 -10    3.59    1.01
   0  15  11    0.57    1.10
   0  15  11    0.87    0.55
   0  15 -11    1.61    0.93
   0  15  12   -0.09    0.53
   0  15  12    0.61    0.95
   0  15  13    3.61    0.80
   0  16   0   10.36    1.22
   0  16   0    8.87    1.31
   0  16   1   26.23    2.31
   0  16  -1   22.98    1.94
   0  16   1   22.79    1.95
   0  16  -1   21.12    2.00
   0  16   1   21.60    1.99
   0  16  -2    6.68    1.62
   0  16   2    5.69    1.56
   0  16   2    5.20    1.04
   0  16  -2    5.64    1.06
   0  16   2    5.94    1.13
   0  16  -2    5.65    1.13
   0  16  -3    4.19    1.00
   0  16  -3    3.58    1.10
   0  16   3    3.95    1.08
   0  16  -4    2.19    0.94
   0  16   4    1.02    1.03
   0  16  -4    1.40    1.02
   0  16  -5    0.61    0.93
   0  16   5    0.50    0.92
   0  16   5    0.82    1.47
   0  16   5    0.84    0.59
   0  16   5   -0.20    1.02
   0  16  -5    0.29    1.03
   0  16   6   -0.41    0.91
   0  16  -6   -0.23    0.92
   0  16   6   -0.16    1.44
   0  16   6    0.09    0.59
   0  16   6    0.16    1.00
   0  16  -6   -1.00    1.00
   0  16  -7    2.06    0.91
   0  16   7    1.71    0.91
   0  16   7    1.23    1.40
   0  16   7    2.22    0.60
   0  16   7    1.49    1.00
   0  16  -7    0.54    0.99
   0  16  -8    8.16    1.13
   0  16   8    9.22    1.52
   0  16   8    9.75    0.91
   0  16  -8    8.50    1.19
   0  16   8    9.71    1.21
   0  16  -9   11.41    1.21
   0  16   9   10.33    1.51
   0  16   9   12.54    1.02
   0  16   9   11.00    1.30
   0  16  -9    9.06    1.26
   0  16 -10   10.08    1.16
   0  16  10    7.46    1.33
   0  16  10   11.44    0.95
   0  16 -10    9.23    1.20
   0  16  11    2.94    1.03
   0  16 -11    3.95    0.88
   0  16  11    3.01    0.61
   0  16 -12    5.39    0.85
   0  16  12    2.14    0.80
   0  17   0   -0.62    1.72
   0  17   0   -0.88    1.08
   0  17   0    0.13    0.99
   0  17  -1    4.14    1.72
   0  17   1    2.37    1.71
   0  17  -1    1.26    1.10
   0  17   1    1.72    1.11
   0  17  -1    2.45    1.00
   0  17   1    2.98    1.02
   0  17  -2    7.90    1.78
   0  17   2    5.93    1.21
   0  17  -2    5.69    1.21
   0  17  -2    8.32    1.14
   0  17  -3    2.48    1.67
   0  17  -3    1.31    1.05
   0  17   3    0.57    1.07
   0  17  -3    1.94    0.98
   0  17   4    5.33    1.68
   0  17  -4    8.05    1.70
   0  17  -4    4.19    1.10
   0  17   4    3.97    1.11
   0  17   4    5.15    1.03
   0  17  -4    4.63    1.03
   0  17   5    2.20    1.57
   0  17   5    1.16    1.03
   0  17  -5    1.26    1.01
   0  17  -5    0.32    0.93
   0  17   5    1.63    0.93
   0  17   6    2.39    1.53
   0  17  -6    3.16    1.02
   0  17   6    1.94    1.00
   0  17  -6    1.87    0.94
   0  17   6    2.80    0.93
   0  17   7   11.55    1.52
   0  17  -7   13.66    1.52
   0  17  -7   16.02    1.48
   0  17   7   14.94    1.84
   0  17   7   18.68    1.32
   0  17   8   -0.10    1.28
   0  17  -8    0.46    0.92
   0  17   8    0.53    0.97
   0  17  -8    1.43    0.87
   0  17   8    0.67    0.60
   0  17  -9    6.84    1.01
   0  17   9    8.02    1.29
   0  17   9    6.59    0.77
   0  17 -10    1.65    0.84
   0  17  10    1.28    1.04
   0  18   0   16.40    1.80
   0  18   0   29.37    2.40
   0  18  -1    2.72    1.10
   0  18   1    3.57    1.10
   0  18  -1    3.49    1.03
   0  18  -1    4.07    1.85
   0  18  -2    3.25    1.06
   0  18   2    2.06    1.09
   0  18  -2    2.44    1.01
   0  18  -2    5.13    1.78
   0  18  -3    3.04    1.07
   0  18   3    2.05    1.09
   0  18  -3    4.04    1.00
   0  18   3    3.86    1.01
   0  18   3    5.06    1.80
   0  18  -3    3.90    1.74
   0  18  -4    0.59    0.99
   0  18   4    1.17    1.03
   0  18   4    1.42    0.95
   0  18  -4    0.34    0.94
   0  18   4    1.88    1.71
   0  18  -4    2.29    1.61
   0  18   5    4.51    1.07
   0  18  -5    3.34    1.03
   0  18  -5    5.60    1.00
   0  18   5    3.89    0.98
   0  18   5    4.96    1.66
   0  18  -5    6.09    1.61
   0  18  -6    0.83    0.92
   0  18   6    0.76    0.97
   0  18   6    1.02    0.90
   0  18  -6    0.54    0.88
   0  18   6    0.34    1.51
   0  18  -6    2.18    1.48
   0  18   7    0.03    0.95
   0  18  -7    0.12    0.87
   0  18   7    0.44    1.38
   0  18  -7    0.44    1.42
   0  18  -8    1.67    0.84
   0  18   8    1.66    1.25
   0  18  -8    2.83    1.38
   0  18   9    0.58    1.08
   0  18  -9    0.84    1.32
   0  18 -10    0.67    1.27
   0  19   0   -0.69    0.99
   0  19   1   11.34    1.18
   0  19  -1    7.25    1.16
   0  19   1    8.49    1.21
   0  19   2    2.58    1.00
   0  19   2    3.05    0.98
   0  19   2    3.87    1.86
   0  19  -2    4.07    1.74
   0  19   3   -0.26    0.96
   0  19   3   -0.01    1.81
   0  19  -3   -1.09    1.61
   0  19  -3    1.43    0.89
   0  19   3    2.78    0.93
   0  19  -4    2.20    1.55
   0  19   4    2.18    1.73
   0  19  -4    2.81    0.89
   0  19   4    2.30    0.94
   0  19  -5    1.00    1.45
   0  19   5    1.03    1.62
   0  19  -5    1.41    0.84
   0  19  -6   -0.93    1.37
   0  19   6    0.42    1.46
   0  19  -6    0.73    0.79
   0  19  -7    3.87    1.35
   0  19   7    4.43    1.31
   0  19  -8   -0.16    1.23
   0  20   0    9.74    1.79
   0  20   0    7.45    0.99
   0  20   1    3.13    1.72
   0  20  -1    1.98    0.79
   0  20   1    2.37    0.82
   0  20   2    5.33    1.75
   0  20   2    4.50    0.87
   0  20   3    7.90    1.74
   0  20   4    2.69    1.53
   0  20  -5    0.05    1.23
   1 -20  -5   -0.61    0.61
   1 -20  -4    0.36    0.65
  -1 -20   3    0.83    1.26
  -1 -20   3    1.34    2.25
   1 -20  -3    1.73    0.66
  -1 -20   2    4.09    2.46
  -1 -20   2    2.22    1.40
   1 -20   0    0.80    2.61
   1 -20   0    4.17    1.52
   1 -20   1    1.29    2.46
   1 -20   1    0.64    1.42
   1 -20   2    2.06    2.31
   1 -20   2    1.02    1.30
   1 -20   3    0.57    2.11
  -1 -20  -3    0.53    0.67
   1 -20   4    1.54    1.01
  -1 -20  -4    1.53    0.68
   1 -20   4    3.60    1.94
   1 -19  -8    1.22    0.74
   1 -19  -7    1.16    0.78
  -1 -19   7    0.88    0.63
   1 -19  -6    0.82    0.77
  -1 -19   6    0.54    0.68
   1 -19  -5    4.14    0.83
  -1 -19   5    4.36    2.36
  -1 -19   5    3.10    0.80
  -1 -19   4    2.97    0.80
  -1 -19   4    1.20    1.48
  -1 -19   4    2.80    2.55
   1 -19  -4    2.09    0.78
  -1 -19   3    1.33    0.84
   1 -19  -3    1.66    0.75
  -1 -19   3    1.63    1.39
  -1 -19   2    3.27    0.85
  -1 -19   2    4.66    1.45
   1 -19  -2    2.72    0.77
  -1 -19   1    9.10    1.56
   1 -19  -1    5.96    0.88
  -1 -19   0    2.13    1.42
   1 -19   0    1.40    0.58
  -1 -19   0    2.04    0.76
  -1 -19  -1   -1.07    1.35
  -1 -19  -1    1.17    0.75
  -1 -19  -2   -0.52    0.75
  -1 -19  -2   -0.12    1.28
   1 -19   2    0.14    2.69
   1 -19   2   -1.23    1.59
  -1 -19  -3    3.06    0.79
   1 -19   3    1.16    2.57
   1 -19   3    2.35    1.49
  -1 -19  -4    1.01    0.77
   1 -19   4   -0.36    2.39
  -1 -19  -5    0.73    0.76
  -1 -19  -5    2.10    2.07
   1 -19   5   -1.86    2.21
   1 -19   5    0.32    1.19
  -1 -19  -6    0.05    0.74
  -1 -19  -6   -1.20    1.95
  -1 -19  -7    0.92    0.72
   1 -18 -11    0.82    0.75
   1 -18 -10    0.44    0.81
  -1 -18  10   -0.05    0.56
   1 -18  -9    2.78    0.90
   1 -18  -9    2.35    2.07
  -1 -18   8    2.17    0.78
   1 -18  -8    6.24    0.93
   1 -18  -8    6.02    2.19
  -1 -18   7   -0.13    0.82
   1 -18  -7    0.86    2.31
   1 -18  -7    0.39    0.88
   1 -18  -6    2.50    0.88
  -1 -18   6    0.55    1.46
  -1 -18   6    1.30    0.93
   1 -18  -6    6.23    2.43
  -1 -18   6    0.29    2.54
   1 -18  -5    1.18    0.86
  -1 -18   5    2.61    1.57
  -1 -18   5    0.98    0.96
   1 -18  -5    4.13    2.54
  -1 -18   5    2.31    1.43
  -1 -18   5    2.52    2.74
  -1 -18   4    4.95    1.12
   1 -18  -4    4.61    0.91
   1 -18  -4    6.38    2.53
  -1 -18   4    3.75    1.49
  -1 -18   3    4.29    1.13
   1 -18  -3    4.82    0.91
   1 -18  -3    7.38    1.43
  -1 -18   3    5.20    1.58
  -1 -18   2    4.80    1.22
  -1 -18   2    3.72    0.88
   1 -18  -2    4.47    0.88
   1 -18  -2    6.65    1.56
  -1 -18   2    5.64    1.60
   1 -18  -2    5.05    1.40
  -1 -18   1    1.35    1.16
   1 -18  -1    1.21    0.79
  -1 -18   1    2.25    0.80
   1 -18  -1    4.45    1.40
  -1 -18   1    3.83    1.56
   1 -18  -1    0.92    1.51
  -1 -18   0    6.14    0.90
   1 -18   0    3.53    0.84
   1 -18   0    5.09    1.46
   1 -18   0    6.23    1.56
  -1 -18   0    4.77    1.64
  -1 -18  -1    4.19    0.86
   1 -18   1    3.06    0.71
   1 -18   1    3.94    1.47
   1 -18   1    5.06    1.54
  -1 -18  -1    4.18    2.30
   1 -18   2    1.05    0.92
   1 -18   2    1.30    1.46
  -1 -18  -2    2.93    0.83
   1 -18   3    2.40    0.89
   1 -18   3    0.69    1.71
  -1 -18  -3    1.39    0.82
   1 -18   3   -0.16    2.86
   1 -18   4    1.73    0.83
   1 -18   4    0.39    1.59
  -1 -18  -4    1.35    0.84
   1 -18   4    2.88    2.73
  -1 -18  -5    2.12    0.85
   1 -18   5    0.94    2.56
   1 -18   5    0.72    0.76
   1 -18   6    0.02    0.71
   1 -18   6    1.15    1.28
   1 -18   6    0.12    2.34
  -1 -18  -6    0.28    0.83
   1 -18   7   -0.13    1.68
  -1 -18  -7    3.34    0.87
   1 -18   8    0.15    0.57
  -1 -18  -8    0.51    0.80
  -1 -18  -9    0.14    0.81
   1 -18   9    0.03    0.51
  -1 -18 -10    3.90    1.73
   1 -17 -12    2.88    0.86
  -1 -17  12    1.20    0.58
   1 -17 -11    1.11    0.94
   1 -17 -11    2.19    1.96
  -1 -17  10    0.13    0.75
   1 -17 -10    0.33    0.92
  -1 -17   9    0.25    0.84
  -1 -17   9    0.68    1.66
   1 -17  -9    1.77    0.97
  -1 -17   8    1.99    0.89
  -1 -17   8    1.72    1.79
  -1 -17   8    2.91    0.91
   1 -17  -8    1.20    0.94
  -1 -17   7   -0.22    0.98
  -1 -17   7    2.56    2.62
  -1 -17   7    0.12    0.92
   1 -17  -7    1.31    0.95
   1 -17  -6    3.03    0.93
  -1 -17   6    1.88    1.65
  -1 -17   6    1.58    1.11
  -1 -17   6    2.44    0.94
  -1 -17   6    2.27    1.52
  -1 -17   6    2.80    2.81
  -1 -17   5    1.68    1.17
   1 -17  -5    0.45    0.88
  -1 -17   5    0.65    0.84
  -1 -17   5    1.05    1.48
  -1 -17   4    5.47    1.31
  -1 -17   4    3.95    1.60
   1 -17  -4    7.48    1.45
   1 -17  -4    3.62    0.95
  -1 -17   3    4.97    1.40
  -1 -17   3    3.99    1.06
  -1 -17   3    3.89    1.61
   1 -17  -3    7.48    1.48
  -1 -17   3    4.54    0.88
   1 -17  -3    6.17    0.98
  -1 -17   2    0.47    1.35
  -1 -17   2   -0.11    0.97
   1 -17  -2    2.32    1.43
   1 -17  -2   -0.12    0.82
  -1 -17   2   -0.28    0.80
  -1 -17   1   15.65    1.52
   1 -17  -1   15.00    1.52
  -1 -17   1   13.59    1.65
  -1 -17   1   15.22    1.97
   1 -17  -1   16.96    2.72
   1 -17  -1   14.90    2.04
  -1 -17   1   16.03    2.46
   1 -17  -1   18.75    1.95
  -1 -17   1   22.23    1.89
  -1 -17   1   23.26    1.75
  -1 -17   0    6.88    1.03
   1 -17   0    5.69    1.00
  -1 -17   0    5.20    1.23
  -1 -17   0    8.28    1.64
   1 -17   0    9.03    1.72
  -1 -17   0   11.41    1.50
   1 -17   0   10.21    1.60
  -1 -17   0   13.46    1.42
  -1 -17  -1    5.35    0.97
   1 -17   1    6.21    0.88
  -1 -17  -1    4.31    1.14
   1 -17   1    4.53    1.20
   1 -17   1    7.43    1.55
   1 -17   1    8.25    1.65
  -1 -17  -1    9.78    1.42
   1 -17   2    2.05    1.12
  -1 -17  -2    2.77    0.90
   1 -17   2    0.84    0.68
   1 -17   2    3.88    1.48
   1 -17   2    2.58    1.54
   1 -17   3    5.09    1.17
   1 -17   3    7.05    1.62
   1 -17   3    9.76    1.60
  -1 -17  -3    6.15    1.00
  -1 -17  -4    4.20    1.39
  -1 -17  -4    1.36    0.91
   1 -17   4    1.22    1.79
   1 -17   4    1.47    0.98
   1 -17   4    4.35    1.50
   1 -17   4    2.09    3.01
   1 -17   5    0.50    0.94
   1 -17   5   -0.20    1.66
  -1 -17  -5   -1.36    0.89
   1 -17   5   -0.47    2.85
  -1 -17  -6    0.55    0.90
   1 -17   6    1.48    2.68
   1 -17   6   -0.13    0.87
   1 -17   7    2.74    0.84
   1 -17   7    2.22    1.37
   1 -17   7    2.80    2.44
  -1 -17  -7    3.94    0.95
   1 -17   8    0.68    1.78
  -1 -17  -8    0.05    0.87
   1 -17   9    1.31    1.73
  -1 -17  -9    5.26    0.96
  -1 -17 -10    1.12    0.84
   1 -17  10    0.34    0.59
  -1 -17 -11   -0.19    0.77
   1 -17  11    0.56    0.52
  -1 -16  14    0.20    0.47
  -1 -16  13    0.33    0.56
   1 -16 -13    0.62    1.92
   1 -16 -13    0.48    0.91
   1 -16 -12    6.69    1.12
  -1 -16  11    1.46    0.81
  -1 -16  11    2.52    0.74
  -1 -16  11    3.05    0.88
  -1 -16  10    0.14    0.88
  -1 -16  10    1.30    0.73
  -1 -16  10    2.38    1.84
  -1 -16  10   -0.07    0.90
   1 -16 -10    1.38    1.00
  -1 -16   9    2.68    0.97
  -1 -16   9    2.52    0.79
  -1 -16   9    3.81    1.03
   1 -16  -9    3.16    1.02
  -1 -16   8    6.88    1.22
  -1 -16   8    7.65    0.99
  -1 -16   8    9.06    1.23
   1 -16  -8    8.92    1.17
   1 -16  -7    1.47    0.98
  -1 -16   7   -1.62    1.70
  -1 -16   7    0.85    1.12
  -1 -16   7    0.91    1.51
  -1 -16   7    0.55    1.00
  -1 -16   7   -0.48    2.85
  -1 -16   6    1.17    1.24
   1 -16  -6    1.22    0.92
  -1 -16   6    1.81    1.03
  -1 -16   6    1.48    1.55
  -1 -16   5    2.91    1.39
   1 -16  -5    4.21    0.97
  -1 -16   5    3.91    1.05
  -1 -16   5    2.22    1.60
  -1 -16   4    2.35    1.40
  -1 -16   4    1.22    0.76
   1 -16  -4   -0.18    0.91
  -1 -16   4   -0.22    0.96
   1 -16  -4   -1.01    1.39
  -1 -16   3    6.07    1.62
  -1 -16   3    9.63    1.58
   1 -16  -3    9.14    1.55
   1 -16  -3    7.04    1.07
  -1 -16   3    7.76    0.98
  -1 -16   2   17.23    2.21
  -1 -16   2   27.39    1.98
  -1 -16   2   17.59    1.71
   1 -16  -2   17.23    1.73
  -1 -16   2   24.35    2.11
   1 -16  -2   23.89    2.12
  -1 -16   1    2.55    1.65
   1 -16  -1    1.88    0.87
  -1 -16   1    3.17    0.87
   1 -16  -1    1.12    1.46
  -1 -16   1    2.20    1.39
  -1 -16   0    3.06    1.70
   1 -16   0    2.54    1.34
   1 -16   0    2.03    0.84
  -1 -16   0    3.62    0.91
   1 -16   0    3.79    1.49
  -1 -16   0    4.74    1.40
   1 -16   1    5.46    1.38
  -1 -16  -1    5.36    1.77
   1 -16   1    5.52    0.92
  -1 -16  -1    6.34    1.02
   1 -16   1    9.15    1.60
  -1 -16  -1    8.89    1.48
   1 -16   2    2.52    1.24
  -1 -16  -2    2.35    0.88
   1 -16   2    2.86    0.75
   1 -16   2    2.91    1.50
   1 -16   3    5.00    1.28
   1 -16   3    3.80    0.74
  -1 -16  -3    6.26    0.98
   1 -16   3    6.51    1.58
   1 -16   4    1.29    1.10
   1 -16   4    1.12    1.52
   1 -16   4    1.74    1.53
  -1 -16  -4    0.26    0.91
  -1 -16  -5    1.66    0.93
   1 -16   5    1.52    1.80
   1 -16   5    0.92    1.09
   1 -16   5    0.97    1.53
   1 -16   5    1.10    1.07
   1 -16   5    1.16    3.06
  -1 -16  -6    2.41    0.92
   1 -16   6    0.58    1.68
   1 -16   6    1.02    1.01
   1 -16   6    2.14    1.09
   1 -16   6    2.43    2.88
   1 -16   7   -0.28    0.91
   1 -16   7   -1.37    2.67
   1 -16   7   -0.66    1.03
  -1 -16  -7    1.68    0.95
   1 -16   8   -1.20    0.87
   1 -16   8    0.44    2.47
  -1 -16  -8   -1.13    0.93
   1 -16   9   -0.14    1.90
  -1 -16  -9    0.53    0.94
   1 -16  10    2.01    1.84
  -1 -16 -10    5.48    0.99
  -1 -16 -11    3.60    0.92
   1 -16  11    2.75    0.68
  -1 -16 -12    2.40    0.79
   1 -16  12    2.42    0.58
  -1 -16 -13   -2.39    1.68
  -1 -15  14    0.96    0.58
   1 -15 -14    3.68    1.96
   1 -15 -14    2.60    0.86
  -1 -15  13    1.37    0.68
  -1 -15  13    0.74    0.70
   1 -15 -13    0.59    0.98
  -1 -15  13    1.55    0.78
  -1 -15  12    3.20    0.76
  -1 -15  12    2.90    0.88
   1 -15 -12    3.90    1.09
  -1 -15  11    3.49    0.95
  -1 -15  11    2.26    2.02
  -1 -15  11    3.88    0.83
  -1 -15  11    4.42    1.00
   1 -15 -11    5.38    1.07
  -1 -15  10    1.08    1.00
  -1 -15  10   -0.15    2.02
  -1 -15  10    0.27    0.78
  -1 -15  10    1.20    1.00
   1 -15 -10    0.50    1.02
  -1 -15   9    5.47    1.17
  -1 -15   9    5.10    0.91
  -1 -15   9    6.50    1.18
   1 -15  -9    4.73    1.10
   1 -15  -8    2.63    1.00
  -1 -15   8    0.93    1.67
  -1 -15   8    2.36    1.20
  -1 -15   8    2.56    1.65
  -1 -15   8    3.06    1.14
  -1 -15   8    2.43    0.87
  -1 -15   8    5.48    2.82
  -1 -15   7    3.69    1.39
   1 -15  -7    7.66    1.07
  -1 -15   6    3.50    1.43
   1 -15  -6    3.37    0.99
  -1 -15   5    2.37    1.45
  -1 -15   5    3.82    1.15
  -1 -15   5    4.33    1.72
  -1 -15   5    5.00    1.21
  -1 -15   5    4.11    0.79
   1 -15  -5    5.57    0.97
   1 -15  -5    5.22    1.00
  -1 -15   4    2.48    1.53
  -1 -15   4    2.34    1.16
   1 -15  -4    3.32    0.95
   1 -15  -4    3.98    0.98
  -1 -15   4    2.47    0.78
  -1 -15   4    2.25    1.42
  -1 -15   4    4.62    1.11
  -1 -15   3   11.02    1.31
  -1 -15   3    9.64    1.42
  -1 -15   2   17.25    1.60
  -1 -15   2   15.02    1.71
  -1 -15   1   17.79    1.81
   1 -15  -1   18.15    1.74
  -1 -15   0   12.10    1.47
   1 -15   0    9.02    1.35
   1 -15   1   38.10    3.01
  -1 -15  -1   38.37    3.06
   1 -15   2    2.64    1.08
   1 -15   2    2.01    1.04
  -1 -15  -2    2.34    1.17
   1 -15   3    6.69    1.41
   1 -15   3    4.14    1.11
  -1 -15  -3    6.16    0.98
   1 -15   3    5.52    0.81
   1 -15   3    7.27    1.24
   1 -15   3    8.12    1.57
   1 -15   3    6.14    1.68
   1 -15   4    0.84    1.21
   1 -15   4   -0.32    0.59
  -1 -15  -4    0.32    0.85
   1 -15   4   -1.41    1.52
   1 -15   4    0.07    1.14
   1 -15   4    0.12    1.62
   1 -15   5    1.13    1.15
  -1 -15  -5    1.26    0.90
   1 -15   5    0.07    1.51
   1 -15   6    0.06    1.12
  -1 -15  -6    0.34    0.92
   1 -15   7    1.01    1.04
   1 -15   7    2.21    2.86
   1 -15   7   -0.25    0.83
   1 -15   7   -0.45    1.11
  -1 -15  -7    0.88    0.95
  -1 -15  -8    1.20    0.94
   1 -15   8    0.18    1.52
   1 -15   8    0.18    0.98
   1 -15   8    2.20    1.05
   1 -15   8    0.66    2.67
   1 -15   8    0.61    0.82
   1 -15   9    8.45    1.04
   1 -15   9    6.43    1.11
   1 -15   9    6.42    1.20
  -1 -15  -9   10.13    1.18
  -1 -15 -10    1.64    0.97
   1 -15  10    2.46    0.91
   1 -15  10    0.15    0.78
   1 -15  10   -0.11    1.95
  -1 -15 -11    2.66    0.94
   1 -15  11    4.08    1.90
   1 -15  11    1.34    0.74
  -1 -15 -12    1.24    0.84
   1 -15  12    1.03    0.65
  -1 -15 -13    1.64    0.71
   1 -15  13    0.95    0.56
  -1 -15 -14    2.49    1.57
  -1 -14  16    1.28    0.73
  -1 -14  15    0.88    0.57
   1 -14 -15    1.31    0.57
   1 -14 -15    1.93    0.82
   1 -14 -14    2.42    0.98
   1 -14 -14    3.57    0.67
  -1 -14  14    1.90    0.71
  -1 -14  14    3.75    0.83
  -1 -14  14    3.71    0.77
   1 -14 -13    0.63    1.04
   1 -14 -13    0.84    0.63
  -1 -14  13    1.17    0.84
  -1 -14  13    0.60    0.74
   1 -14 -12    1.18    1.04
   1 -14 -12    0.65    0.63
   1 -14 -12   -0.15    0.39
  -1 -14  12    0.78    0.88
  -1 -14  12   -0.48    0.88
  -1 -14  12    0.16    0.79
   1 -14 -11    2.62    1.09
   1 -14 -11    2.65    0.65
   1 -14 -11    0.95    0.43
  -1 -14  11    1.10    1.05
  -1 -14  11    0.66    0.99
  -1 -14  11    1.54    0.81
  -1 -14  11   -0.86    2.10
   1 -14 -10    2.12    1.03
   1 -14 -10    3.25    0.66
  -1 -14  10    2.94    1.16
  -1 -14  10    3.83    1.10
  -1 -14  10    1.80    2.09
  -1 -14  10    2.93    0.88
  -1 -14   9    2.92    1.22
   1 -14  -9    2.42    0.60
   1 -14  -9    4.47    1.00
  -1 -14   8    1.46    1.78
   1 -14  -8    1.95    0.94
   1 -14  -8    1.20    0.52
  -1 -14   8    0.11    1.33
  -1 -14   8    0.07    1.20
  -1 -14   8    1.07    1.65
  -1 -14   8    0.07    3.00
  -1 -14   8    1.43    0.89
   1 -14  -7    1.11    0.47
  -1 -14   7    1.22    1.67
  -1 -14   7    2.60    1.25
  -1 -14   7    1.30    0.92
   1 -14  -7    2.43    0.90
  -1 -14   6    4.67    1.21
  -1 -14   6    6.57    1.75
  -1 -14   6    7.87    1.30
  -1 -14   6    4.57    0.99
   1 -14  -5    2.83    1.01
  -1 -14   5    0.79    1.15
   1 -14  -5    3.11    0.89
  -1 -14   5    2.50    1.17
  -1 -14   5    2.30    0.90
  -1 -14   4    2.57    1.69
   1 -14  -4    4.00    0.95
  -1 -14   4    4.36    0.81
   1 -14  -4    4.73    0.93
  -1 -14   4    2.76    1.15
  -1 -14   4    5.82    1.44
  -1 -14   4    4.26    1.20
  -1 -14   3   33.66    3.53
  -1 -14   3   40.33    3.10
   1 -14  -3   42.69    3.13
   1 -14  -3   46.11    3.13
  -1 -14   3   48.49    3.37
  -1 -14   3   40.91    3.24
  -1 -14   3   34.62    3.24
  -1 -14   2   44.50    4.14
   1 -14  -2   49.16    4.09
   1 -14  -2   54.87    3.79
  -1 -14   2   49.06    3.78
   1 -14  -2   56.53    3.79
  -1 -14   2   67.57    4.01
  -1 -14   2   56.24    3.88
  -1 -14   2   41.87    3.88
   1 -14  -2   40.38    3.85
   1 -14  -1   21.57    2.18
  -1 -14   1   22.26    2.21
  -1 -14   1   19.92    2.64
   1 -14  -1   21.24    2.51
   1 -14  -1   28.36    2.06
   1 -14  -1   31.44    2.09
  -1 -14   1   27.97    2.05
  -1 -14   1   26.57    2.35
  -1 -14   1   21.89    2.11
  -1 -14   1   26.02    2.39
   1 -14   0   22.47    2.19
   1 -14   0   23.37    2.48
  -1 -14   0   20.85    2.64
  -1 -14   0   26.83    2.07
   1 -14   0   26.86    2.05
   1 -14   0   30.57    2.11
   1 -14   0   22.99    2.16
  -1 -14   0   26.41    2.34
  -1 -14   0   26.44    2.39
   1 -14   1   21.86    2.10
   1 -14   1   20.80    2.38
  -1 -14  -1   26.51    1.98
   1 -14   1   22.30    1.93
   1 -14   1   28.99    2.04
  -1 -14  -1   24.38    2.25
   1 -14   1   26.30    2.33
   1 -14   1   22.23    2.08
  -1 -14  -1   24.68    2.29
   1 -14   2    6.15    1.60
   1 -14   2    9.52    1.18
  -1 -14  -2    9.58    1.06
   1 -14   2    7.64    0.92
   1 -14   2    8.19    1.61
   1 -14   2    6.29    1.22
   1 -14   2    5.66    1.22
   1 -14   3    7.49    1.54
   1 -14   3   11.12    1.63
   1 -14   3   12.20    1.33
   1 -14   3    5.90    1.23
   1 -14   3    6.97    0.89
  -1 -14  -3    7.74    1.08
   1 -14   4    2.25    1.57
   1 -14   4    1.32    1.13
   1 -14   4    1.64    1.06
   1 -14   4    0.36    0.60
   1 -14   5    3.44    1.22
   1 -14   5    2.74    1.58
   1 -14   5    2.97    0.90
   1 -14   6    2.92    1.99
  -1 -14  -6    5.57    0.99
   1 -14   6    8.43    1.62
   1 -14   6    7.05    1.71
   1 -14   6    7.26    1.30
   1 -14   6    5.60    1.00
   1 -14   6    3.54    3.21
   1 -14   7    1.52    1.82
  -1 -14  -7    2.19    0.93
   1 -14   7    1.80    1.18
   1 -14   7    1.08    1.17
   1 -14   7    1.76    0.88
   1 -14   7    2.69    3.06
   1 -14   8    0.30    1.09
  -1 -14  -8   -0.01    0.52
  -1 -14  -8    0.26    0.45
  -1 -14  -8    0.34    0.92
  -1 -14  -9    1.14    0.97
  -1 -14  -9    1.83    0.49
  -1 -14  -9    1.68    0.59
   1 -14   9    1.93    1.03
   1 -14   9    1.42    1.03
   1 -14   9    2.06    0.84
   1 -14   9    2.62    2.61
   1 -14  10   -0.59    2.10
   1 -14  10    1.84    0.82
  -1 -14 -10    1.34    1.00
  -1 -14 -10    2.26    0.60
  -1 -14 -10    1.19    0.50
   1 -14  10    1.56    0.94
   1 -14  10    0.59    0.98
  -1 -14 -10    2.11    1.21
  -1 -14 -11    2.07    1.00
  -1 -14 -11    1.17    0.62
  -1 -14 -11    1.34    0.51
   1 -14  11    1.83    0.90
   1 -14  11    0.96    0.80
   1 -14  11    3.28    2.02
  -1 -14 -12    6.54    0.98
  -1 -14 -12    4.35    0.60
  -1 -14 -12    4.45    0.70
   1 -14  12    3.35    0.81
   1 -14  12    3.55    0.91
   1 -14  12    3.42    0.85
  -1 -14 -13    1.23    0.80
  -1 -14 -13    0.38    0.44
   1 -14  13    0.25    0.64
  -1 -14 -14    1.19    0.62
   1 -14  14    0.99    0.56
  -1 -14 -14   -0.39    0.38
  -1 -13  17   -0.79    0.71
   1 -13 -17    0.47    0.50
   1 -13 -16    3.54    0.64
   1 -13 -16    2.76    0.68
   1 -13 -15    1.51    0.87
   1 -13 -15   -0.46    0.55
   1 -13 -15    1.44    0.66
  -1 -13  15    1.11    0.64
  -1 -13  15    0.69    0.75
  -1 -13  15   -0.23    0.74
   1 -13 -14    4.55    1.03
   1 -13 -14    3.56    0.73
   1 -13 -14    3.32    0.64
  -1 -13  14    2.59    0.78
  -1 -13  14    2.98    0.89
  -1 -13  14    3.25    0.84
   1 -13 -13    0.91    1.07
   1 -13 -13    3.12    0.71
   1 -13 -13    1.90    0.58
  -1 -13  13    1.67    0.89
   1 -13 -13    3.69    1.90
  -1 -13  13    1.95    0.85
   1 -13 -12    3.31    1.08
   1 -13 -12    6.06    0.81
   1 -13 -12    5.21    0.68
  -1 -13  12    3.76    1.02
  -1 -13  12    4.45    1.06
   1 -13 -12    4.63    1.93
  -1 -13  12    5.46    2.16
  -1 -13  12    4.01    0.92
  -1 -13  11    0.72    1.07
   1 -13 -11    0.11    0.50
   1 -13 -11   -0.28    0.65
   1 -13 -11    0.06    1.76
   1 -13 -11   -1.09    1.02
  -1 -13  10    0.96    1.18
   1 -13 -10   -0.06    1.65
   1 -13 -10    0.18    0.49
   1 -13 -10    0.43    0.60
   1 -13 -10    2.08    0.99
   1 -13  -9    4.65    0.69
   1 -13  -9    4.39    1.71
  -1 -13   9    5.56    1.73
  -1 -13   9    4.43    1.25
  -1 -13   9    4.75    2.84
  -1 -13   9    5.05    0.98
   1 -13  -9    5.14    0.99
  -1 -13   8    0.87    1.83
  -1 -13   8    4.22    1.24
  -1 -13   8    3.87    1.63
   1 -13  -8    2.39    1.48
  -1 -13   8    3.53    3.05
  -1 -13   8    3.41    0.94
   1 -13  -7    0.94    0.91
   1 -13  -7    1.38    0.51
  -1 -13   7    2.09    1.51
  -1 -13   7    0.86    1.20
   1 -13  -7   -0.04    1.00
  -1 -13   7    1.92    1.66
  -1 -13   7    1.30    1.12
   1 -13  -6    1.34    0.81
   1 -13  -6    1.67    0.83
  -1 -13   6    1.75    0.65
   1 -13  -6    1.53    0.50
  -1 -13   6    1.79    1.56
   1 -13  -6    2.69    0.99
  -1 -13   6    3.54    1.36
  -1 -13   6    2.39    1.21
  -1 -13   6    0.69    1.17
   1 -13  -5    0.64    0.82
  -1 -13   5    0.06    0.64
   1 -13  -5    0.30    0.80
   1 -13  -5   -0.10    0.42
  -1 -13   5   -0.91    1.66
  -1 -13   5    0.54    1.18
  -1 -13   5   -0.01    1.27
   1 -13  -5   -0.46    0.97
  -1 -13   5   -0.21    1.15
   1 -13  -4    8.11    0.99
   1 -13  -4    6.52    1.01
  -1 -13   4    7.47    0.87
  -1 -13   4    6.77    1.30
  -1 -13   4    6.99    1.85
  -1 -13   4    8.14    1.30
  -1 -13   4    7.30    1.44
   1 -13  -4    7.02    1.12
  -1 -13   3    7.97    1.38
  -1 -13   3    9.35    2.02
   1 -13  -3    7.70    1.77
   1 -13  -3   10.97    1.15
  -1 -13   3    9.03    1.07
   1 -13  -3   11.53    1.15
  -1 -13   3   15.85    1.53
  -1 -13   3   16.54    1.42
   1 -13  -3   11.20    1.31
  -1 -13   3   11.76    1.56
   1 -13  -2    1.30    1.01
  -1 -13   2    0.48    1.08
  -1 -13   2    1.39    1.75
   1 -13  -2    2.26    1.61
   1 -13  -2    1.74    0.79
  -1 -13   2    1.57    0.74
   1 -13  -2    0.69    0.82
  -1 -13   2    1.80    1.01
  -1 -13   2    1.17    1.22
  -1 -13   2    1.75    1.25
   1 -13  -1   15.20    1.76
   1 -13  -1   14.66    2.17
  -1 -13   1   19.77    1.60
   1 -13  -1   19.93    1.65
   1 -13  -1   17.50    1.62
  -1 -13   1   21.72    1.67
  -1 -13   1   21.25    1.75
   1 -13  -1   21.15    1.76
  -1 -13   1   20.03    1.92
  -1 -13   1   18.75    1.94
   1 -13   0    1.34    1.05
   1 -13   0    1.88    1.57
   1 -13   0    1.56    0.87
   1 -13   0    3.14    0.75
  -1 -13   0    2.60    0.89
  -1 -13   0    2.18    0.75
  -1 -13   0    1.92    0.94
   1 -13   0    2.37    1.01
  -1 -13   0    1.25    1.24
   1 -13   1    5.23    1.15
   1 -13   1    6.18    1.61
  -1 -13  -1    8.33    1.01
   1 -13   1    6.77    1.03
  -1 -13  -1    6.85    0.92
   1 -13   1    5.86    0.86
   1 -13   1    6.27    1.14
  -1 -13  -1    8.27    1.38
   1 -13   2    3.36    1.56
  -1 -13  -2    4.16    0.92
  -1 -13  -2    4.26    0.86
   1 -13   2    4.79    0.75
   1 -13   2    5.10    0.98
   1 -13   2    5.22    1.14
   1 -13   2    4.62    1.36
   1 -13   2    4.23    1.14
   1 -13   3    5.29    1.52
  -1 -13  -3    2.40    0.84
   1 -13   3    2.03    0.65
  -1 -13  -3    3.25    0.87
   1 -13   3    3.39    0.97
   1 -13   3    4.01    1.13
   1 -13   3    3.62    1.36
   1 -13   3    2.23    1.10
   1 -13   4   12.31    1.59
  -1 -13  -4   17.55    1.42
  -1 -13  -4   16.09    1.46
   1 -13   4   13.44    1.30
   1 -13   4   19.71    1.56
   1 -13   4   13.03    1.85
   1 -13   4   19.26    1.70
   1 -13   4   20.65    1.84
   1 -13   4   15.69    1.46
   1 -13   5    3.30    1.09
  -1 -13  -5    2.49    0.89
   1 -13   5    1.96    0.56
  -1 -13  -5    1.49    0.53
   1 -13   5    2.30    1.44
   1 -13   5    3.39    1.63
   1 -13   5    2.80    1.45
   1 -13   5    2.48    1.17
   1 -13   5    1.79    0.86
  -1 -13  -6    5.42    1.00
   1 -13   6    5.92    1.43
   1 -13   6    6.75    1.28
   1 -13   6    9.38    1.70
   1 -13   6    9.31    1.56
   1 -13   6    6.17    1.01
  -1 -13  -6    5.73    0.72
  -1 -13  -6    5.21    0.63
   1 -13   7    5.30    1.94
   1 -13   7    7.80    1.32
   1 -13   7    7.94    1.78
   1 -13   7    7.25    1.06
   1 -13   7    3.61    3.13
  -1 -13  -8    4.24    1.00
  -1 -13  -8    5.46    0.74
   1 -13   8    7.83    1.24
   1 -13   8    5.24    3.00
   1 -13   8    5.39    0.99
   1 -13   9   12.17    1.57
  -1 -13  -9   14.58    1.22
  -1 -13  -9   14.89    1.29
   1 -13   9   15.06    1.60
  -1 -13  -9   17.37    1.50
   1 -13  10    0.75    0.97
  -1 -13 -10    0.99    0.56
  -1 -13 -10    0.54    0.65
  -1 -13 -10    0.56    0.59
  -1 -13 -10    1.40    0.97
  -1 -13 -11    1.56    1.04
  -1 -13 -11    1.09    0.65
  -1 -13 -11    1.64    0.98
  -1 -13 -11    2.49    0.68
  -1 -13 -11    1.55    0.61
   1 -13  11    1.86    0.97
   1 -13  11    2.00    2.10
   1 -13  11    1.25    0.86
  -1 -13 -12    2.22    0.69
  -1 -13 -12    2.18    0.95
  -1 -13 -12    2.92    0.67
  -1 -13 -12    2.29    0.62
   1 -13  12    1.72    0.83
   1 -13  12    1.30    0.92
   1 -13  12    2.59    0.86
  -1 -13 -13    0.02    0.64
  -1 -13 -13    5.41    0.92
  -1 -13 -13    5.23    0.73
  -1 -13 -13    6.09    0.70
   1 -13  13    2.90    0.74
   1 -13  13    2.59    0.89
   1 -13  13    3.58    0.87
  -1 -13 -14    2.46    0.75
   1 -13  14    2.57    0.66
  -1 -13 -14    2.96    0.67
  -1 -13 -14    3.39    0.65
  -1 -13 -15    5.13    0.71
  -1 -13 -16    0.17    0.50
   1 -12 -18    1.92    0.50
   1 -12 -18    1.44    0.49
  -1 -12  18    0.41    0.73
   1 -12 -17    2.35    0.63
   1 -12 -17    2.36    0.60
  -1 -12  17    0.62    0.86
   1 -12 -16   -0.67    0.69
   1 -12 -16    0.56    0.74
   1 -12 -16    1.04    0.61
   1 -12 -16    2.30    0.69
  -1 -12  16    1.18    0.60
  -1 -12  16    0.25    0.72
  -1 -12  16    0.24    0.77
   1 -12 -15   -0.28    0.84
   1 -12 -15    0.74    0.88
   1 -12 -15    0.49    0.67
   1 -12 -15    0.26    0.74
  -1 -12  15   -0.24    0.69
  -1 -12  15    0.14    0.82
  -1 -12  15    0.64    0.81
   1 -12 -14   12.75    1.15
   1 -12 -14    8.50    1.23
   1 -12 -14   10.20    1.04
   1 -12 -14   11.14    1.01
  -1 -12  14    6.42    1.07
   1 -12 -14    9.22    2.18
  -1 -12  14    9.18    1.16
  -1 -12  14    8.44    1.13
   1 -12 -13    6.44    0.91
   1 -12 -13    6.28    1.10
   1 -12 -13    4.50    0.79
   1 -12 -13    3.88    0.71
  -1 -12  13    2.83    0.97
   1 -12 -13    6.47    1.98
  -1 -12  13    2.59    1.01
  -1 -12  13    2.57    0.93
   1 -12 -12   -0.79    1.00
   1 -12 -12    0.35    0.63
   1 -12 -12    0.71    0.67
  -1 -12  12   -0.53    1.04
   1 -12 -12    0.31    1.78
   1 -12 -12    0.38    0.77
   1 -12 -11    4.88    0.78
   1 -12 -11    3.45    1.05
   1 -12 -11    4.60    0.67
   1 -12 -11    3.25    0.73
  -1 -12  11    2.19    1.19
   1 -12 -11    0.65    1.80
  -1 -12  11    3.20    1.10
  -1 -12  11    5.34    2.35
  -1 -12  11    1.94    0.95
   1 -12 -10    9.04    1.96
  -1 -12  10    8.15    1.27
  -1 -12  10    8.29    1.14
  -1 -12   9   16.99    2.27
   1 -12  -9   21.54    1.76
   1 -12  -9   18.84    2.29
   1 -12  -9   20.52    1.56
   1 -12  -9   21.22    1.59
  -1 -12   9   16.22    2.05
  -1 -12   9   20.65    2.27
  -1 -12   9   18.70    1.89
  -1 -12   9   16.90    3.22
  -1 -12   9   19.06    1.76
  -1 -12   8   20.67    1.79
  -1 -12   8   15.96    2.28
   1 -12  -8   20.15    1.64
   1 -12  -8   18.42    2.21
   1 -12  -8   17.09    1.46
   1 -12  -8   18.15    1.41
  -1 -12   8   16.95    2.06
  -1 -12   8   18.34    1.82
  -1 -12   8   18.30    2.10
  -1 -12   8   15.31    3.31
   1 -12  -7    2.74    0.91
   1 -12  -7    3.62    0.61
   1 -12  -7    3.44    0.50
  -1 -12   7    2.62    1.61
   1 -12  -7    4.28    1.44
   1 -12  -7    2.43    0.98
  -1 -12   7    3.02    1.56
  -1 -12   7    3.65    1.18
  -1 -12   7    4.08    1.22
   1 -12  -6   12.91    1.14
  -1 -12   6   12.00    1.03
   1 -12  -6   11.28    1.20
   1 -12  -6   10.74    0.99
  -1 -12   6   10.55    1.90
   1 -12  -6   10.51    1.62
  -1 -12   6   12.77    1.48
  -1 -12   6   12.34    1.52
   1 -12  -6   10.11    1.27
  -1 -12   6   10.72    1.43
   1 -12  -5   12.06    1.17
   1 -12  -5   12.38    1.14
  -1 -12   5   10.60    1.04
   1 -12  -5   10.67    0.96
  -1 -12   5   11.60    1.94
   1 -12  -5   12.80    1.32
   1 -12  -5   10.64    1.56
  -1 -12   5   14.44    1.46
  -1 -12   5   13.47    1.48
  -1 -12   5   10.10    1.44
  -1 -12   4    2.68    1.14
  -1 -12   4    2.52    0.64
   1 -12  -4    2.81    0.76
   1 -12  -4    2.35    0.77
   1 -12  -4    2.19    0.46
  -1 -12   4    1.77    1.67
  -1 -12   4    4.90    1.13
  -1 -12   4    2.42    1.19
   1 -12  -4    3.67    0.98
  -1 -12   4    2.85    1.28
  -1 -12   3    6.06    1.27
   1 -12  -3    9.04    1.02
  -1 -12   3   11.24    1.11
   1 -12  -3   10.22    1.02
  -1 -12   3   10.12    0.92
   1 -12  -3    8.01    0.76
  -1 -12   3    6.25    1.84
  -1 -12   3   11.48    1.38
  -1 -12   3   11.51    1.29
   1 -12  -3    9.24    1.17
  -1 -12   3    8.03    1.42
  -1 -12   2    7.89    0.96
   1 -12  -2    6.05    0.89
  -1 -12   2    7.05    0.81
   1 -12  -2    6.58    0.90
  -1 -12   2    6.47    1.30
   1 -12  -2    5.11    1.05
  -1 -12   2    5.73    1.11
  -1 -12   2    5.98    1.29
   1 -12  -2    5.27    1.11
   1 -12  -1   11.30    1.96
   1 -12  -1   18.13    1.45
   1 -12  -1   17.48    1.42
  -1 -12   1   19.45    1.48
  -1 -12   1   17.38    1.41
  -1 -12   1   16.22    1.59
   1 -12  -1   13.56    1.59
   1 -12  -1   17.45    1.58
   1 -12  -1   15.52    1.66
  -1 -12   1   13.30    1.71
   1 -12   0    4.24    1.05
   1 -12   0    3.66    1.63
  -1 -12   0    4.96    0.88
   1 -12   0    4.63    0.88
  -1 -12   0    5.49    0.83
   1 -12   0    5.48    0.80
  -1 -12   0    5.70    1.00
   1 -12   0    6.72    1.04
  -1 -12   0    4.90    1.20
   1 -12   1    4.14    1.07
   1 -12   1    3.63    1.56
  -1 -12  -1    4.81    0.83
  -1 -12  -1    3.84    0.81
   1 -12   1    4.81    0.86
   1 -12   1    3.85    0.74
   1 -12   1    2.77    1.02
  -1 -12  -1    3.55    1.13
   1 -12   2    6.24    1.17
   1 -12   2    6.80    0.81
   1 -12   2    7.91    0.98
  -1 -12  -2    5.99    0.90
  -1 -12  -2    7.43    0.91
   1 -12   2    7.98    1.67
   1 -12   2    5.90    1.13
  -1 -12  -2    5.97    1.20
   1 -12   3   17.27    1.73
   1 -12   3   21.24    1.57
  -1 -12  -3   20.07    1.49
   1 -12   3   17.38    1.41
  -1 -12  -3   18.50    1.53
  -1 -12  -3   16.11    1.36
   1 -12   3   18.11    2.06
   1 -12   3   16.80    1.83
   1 -12   3   20.11    1.71
  -1 -12  -3   16.08    1.56
   1 -12   3   16.37    1.52
  -1 -12  -4    2.17    0.91
   1 -12   4    4.36    1.11
  -1 -12  -4    3.83    0.75
  -1 -12  -4    3.67    0.85
   1 -12   4    3.15    0.57
   1 -12   4    3.67    0.91
  -1 -12  -4    2.10    0.44
  -1 -12  -4    2.56    0.52
   1 -12   4    2.13    1.47
   1 -12   4    2.93    1.30
   1 -12   4    2.21    1.11
   1 -12   4    1.39    0.81
   1 -12   5    7.01    1.30
  -1 -12  -5    8.12    1.06
   1 -12   5    8.30    0.84
  -1 -12  -5    9.36    0.81
  -1 -12  -5    8.96    0.86
   1 -12   5    8.72    1.60
   1 -12   5   12.27    1.51
   1 -12   5   10.67    1.72
   1 -12   5   10.19    1.32
   1 -12   5    9.00    1.08
  -1 -12  -6   19.02    1.72
  -1 -12  -6   19.58    1.61
  -1 -12  -6   20.22    1.57
  -1 -12  -6   19.66    2.24
   1 -12   6   20.52    2.08
   1 -12   6   25.62    2.08
   1 -12   6   25.13    1.94
   1 -12   6   23.53    2.27
   1 -12   6   20.90    1.77
   1 -12   7    4.06    1.91
  -1 -12  -7    3.36    0.89
  -1 -12  -7    2.90    0.55
  -1 -12  -7    3.99    0.66
   1 -12   7    4.39    1.38
   1 -12   7    5.40    1.39
   1 -12   7    5.33    1.16
  -1 -12  -7    3.87    1.48
   1 -12   7    5.37    1.62
   1 -12   7    3.99    0.93
   1 -12   7    2.71    3.05
  -1 -12  -8    5.11    0.66
  -1 -12  -8    4.50    0.95
   1 -12   8    1.87    1.30
  -1 -12  -8    3.66    1.66
   1 -12   8    1.21    1.10
   1 -12   8    4.38    2.98
   1 -12   8    3.24    0.93
  -1 -12  -8    2.77    0.67
  -1 -12  -8    2.59    0.58
   1 -12   9   12.91    2.00
   1 -12   9   16.36    1.60
  -1 -12  -9   15.88    2.22
   1 -12   9   14.96    1.45
   1 -12   9   13.60    3.06
  -1 -12 -10   16.92    1.30
  -1 -12 -10   13.99    1.43
  -1 -12 -10   14.89    1.26
  -1 -12 -10   14.07    1.24
   1 -12  10   13.63    1.55
   1 -12  10   12.48    1.52
  -1 -12 -10   15.65    2.25
   1 -12  10   11.89    1.42
  -1 -12 -11    2.63    0.98
  -1 -12 -11    3.45    0.72
  -1 -12 -11    3.43    0.68
   1 -12  11    2.75    1.01
  -1 -12 -11    2.45    1.94
  -1 -12 -11    3.84    0.82
  -1 -12 -12   21.76    1.75
  -1 -12 -12   19.34    1.69
  -1 -12 -12   20.71    1.76
  -1 -12 -12   22.90    1.61
  -1 -12 -12   21.44    1.65
  -1 -12 -12   18.82    2.61
   1 -12  12   16.29    1.76
   1 -12  12   15.18    1.71
   1 -12  12   14.15    2.62
  -1 -12 -13    0.13    0.86
  -1 -12 -13    1.46    0.88
  -1 -12 -13   -0.75    0.72
  -1 -12 -13    0.62    0.65
   1 -12  13    0.63    0.79
   1 -12  13    1.37    0.88
   1 -12  13    0.57    0.87
   1 -12  14    2.93    0.73
  -1 -12 -14    3.32    0.94
  -1 -12 -14    3.23    0.82
  -1 -12 -14    4.15    0.73
  -1 -12 -14    4.03    0.73
  -1 -12 -15   -0.05    0.64
  -1 -12 -15    0.30    0.58
  -1 -12 -15   -0.66    0.84
  -1 -12 -16    1.44    0.58
  -1 -12 -16    0.75    0.56
  -1 -12 -16   -0.03    0.68
  -1 -12 -17    0.98    0.50
   1 -12  17    0.95    0.74
   1 -11 -19    0.76    0.40
  -1 -11  19   -0.50    0.68
   1 -11 -18    3.22    0.59
   1 -11 -18    2.09    0.60
  -1 -11  18    0.81    0.84
   1 -11 -18    4.41    0.87
   1 -11 -17   -0.07    0.63
   1 -11 -17    0.51    0.61
   1 -11 -17    0.52    0.99
   1 -11 -16    0.41    1.06
   1 -11 -16   -0.21    0.77
   1 -11 -16    0.25    0.73
   1 -11 -16    0.19    0.67
  -1 -11  16    0.72    0.65
  -1 -11  16   -0.21    0.78
  -1 -11  16    0.34    0.81
   1 -11 -15    8.07    1.20
   1 -11 -15    6.87    1.05
   1 -11 -15    8.86    0.90
   1 -11 -15    6.40    0.93
  -1 -11  15    4.80    0.90
   1 -11 -15    7.75    2.19
  -1 -11  15    6.03    1.00
  -1 -11  15    5.49    1.01
   1 -11 -14    7.29    1.21
   1 -11 -14    8.04    1.13
   1 -11 -14    7.50    0.97
   1 -11 -14    7.99    0.89
  -1 -11  14    6.07    1.09
   1 -11 -14    7.38    2.16
  -1 -11  14    5.43    1.05
  -1 -11  13   21.58    2.30
   1 -11 -13   28.90    2.24
   1 -11 -13   31.53    2.22
   1 -11 -13   31.33    3.18
   1 -11 -13   30.76    2.35
   1 -11 -12    5.00    1.01
   1 -11 -12    5.00    0.75
   1 -11 -12    4.18    0.81
  -1 -11  12    3.00    1.10
  -1 -11  12    3.47    1.10
   1 -11 -12    2.45    1.99
  -1 -11  12    4.18    1.03
  -1 -11  12    4.03    2.34
   1 -11 -11    7.25    1.87
  -1 -11  11    7.75    1.22
  -1 -11  11    5.51    1.07
  -1 -11  11    4.30    2.38
   1 -11 -10    2.64    0.89
   1 -11 -10    2.77    0.61
   1 -11 -10    2.59    0.70
  -1 -11  10    3.19    1.27
   1 -11 -10    1.11    1.60
  -1 -11  10    2.43    1.11
  -1 -11  10    2.03    0.95
  -1 -11   9    3.22    1.70
   1 -11  -9    2.46    0.90
   1 -11  -9    2.83    0.57
   1 -11  -9    3.58    0.63
  -1 -11   9    3.74    1.44
   1 -11  -9    3.87    1.49
  -1 -11   9    1.58    1.56
  -1 -11   9    3.68    1.07
  -1 -11   9    1.68    2.77
  -1 -11   8    2.40    1.15
  -1 -11   8    0.63    1.83
   1 -11  -8    2.69    0.85
   1 -11  -8    3.28    0.54
   1 -11  -8    2.79    0.59
  -1 -11   8    5.54    1.54
   1 -11  -8    3.58    0.91
  -1 -11   8    4.30    1.10
  -1 -11   8    3.99    1.55
   1 -11  -8    2.19    1.52
  -1 -11   8    3.06    2.86
   1 -11  -7    3.81    0.85
   1 -11  -7    5.39    0.60
   1 -11  -7    4.09    0.66
  -1 -11   7    5.82    1.62
  -1 -11   7    7.34    1.25
   1 -11  -7    4.41    0.94
  -1 -11   7    6.35    1.18
   1 -11  -7    4.21    1.42
  -1 -11   7    4.77    1.18
  -1 -11   6    1.43    0.54
   1 -11  -6    2.30    0.69
   1 -11  -6    1.22    0.75
   1 -11  -6    2.06    0.51
   1 -11  -6    1.22    0.42
  -1 -11   6    1.92    1.61
   1 -11  -6    1.65    0.84
   1 -11  -6    1.98    1.29
  -1 -11   6    1.50    1.16
  -1 -11   6    2.46    1.10
  -1 -11   6    1.82    1.10
  -1 -11   5    0.72    1.12
  -1 -11   5    2.55    0.56
   1 -11  -5    1.29    0.69
   1 -11  -5    1.83    0.74
   1 -11  -5    1.35    0.37
   1 -11  -5    1.68    0.47
  -1 -11   5    0.43    1.66
  -1 -11   5    1.07    1.06
  -1 -11   5    0.91    1.13
   1 -11  -5    1.23    0.86
   1 -11  -5    0.81    1.20
  -1 -11   5    1.89    1.24
  -1 -11   4    9.96    1.43
  -1 -11   4   15.12    1.22
   1 -11  -4   12.86    1.15
   1 -11  -4   12.00    1.17
  -1 -11   4   12.12    1.06
   1 -11  -4   11.71    1.52
   1 -11  -4   11.76    1.00
   1 -11  -4   12.52    1.10
  -1 -11   4   10.77    1.95
  -1 -11   4   14.60    1.41
   1 -11  -4   11.49    1.30
  -1 -11   4   12.76    1.42
  -1 -11   4   12.95    1.55
  -1 -11   3   25.44    1.72
  -1 -11   3   19.37    1.65
   1 -11  -3   19.38    1.70
   1 -11  -3   20.20    1.69
  -1 -11   3   21.75    1.91
   1 -11  -3   21.71    1.80
  -1 -11   3   24.42    1.89
  -1 -11   3   21.78    1.97
   1 -11  -3   23.04    1.66
   1 -11  -3   19.80    1.58
   1 -11  -2   18.83    1.65
   1 -11  -2   20.22    1.65
  -1 -11   2   20.68    1.60
  -1 -11   2   22.28    1.66
  -1 -11   2   24.57    1.82
   1 -11  -2   21.54    1.79
   1 -11  -2   27.68    1.80
   1 -11  -2   21.25    1.83
  -1 -11   2   19.94    1.90
   1 -11  -2   17.99    1.51
   1 -11  -2   21.50    1.62
   1 -11  -1   13.67    1.72
  -1 -11   1   11.64    1.72
   1 -11  -1   21.54    1.52
   1 -11  -1   22.03    1.53
  -1 -11   1   22.68    1.53
  -1 -11   1   21.50    1.52
   1 -11  -1   15.81    1.65
  -1 -11   1   13.83    1.66
   1 -11  -1   14.08    1.63
   1 -11   0   41.52    3.17
   1 -11   0   41.19    3.08
   1 -11   0   46.78    3.10
  -1 -11   0   45.74    3.09
   1 -11   0   37.28    2.97
  -1 -11   0   39.51    2.98
   1 -11   0   39.62    2.99
  -1 -11   0   38.42    2.99
  -1 -11  -1    1.33    0.85
   1 -11   1    2.41    0.99
  -1 -11  -1    2.27    0.70
  -1 -11  -1    2.73    0.70
   1 -11   1    1.36    0.64
   1 -11   1    1.73    0.74
   1 -11   1    0.38    1.57
  -1 -11  -1    2.37    0.89
   1 -11   1    1.67    0.95
   1 -11   1    1.55    1.11
   1 -11   2   33.00    2.45
  -1 -11  -2   34.90    2.47
   1 -11   2   34.88    2.50
  -1 -11  -2   33.12    2.49
  -1 -11  -2   32.60    2.41
  -1 -11  -2   32.22    2.39
   1 -11   2   31.39    2.90
   1 -11   2   29.23    2.62
   1 -11   2   39.46    2.62
  -1 -11  -2   31.28    2.55
  -1 -11  -3   29.60    2.16
   1 -11   3   26.49    2.13
  -1 -11  -3   30.73    2.19
   1 -11   3   32.89    2.21
  -1 -11  -3   27.66    2.11
  -1 -11  -3   27.38    2.09
   1 -11   3   25.34    2.60
   1 -11   3   29.35    2.36
   1 -11   3   29.67    2.38
  -1 -11  -3   27.24    2.25
   1 -11   3   32.94    2.35
   1 -11   4   12.55    1.03
   1 -11   4   14.33    1.21
  -1 -11  -4   14.14    1.11
  -1 -11  -4   13.84    1.18
  -1 -11  -4   10.99    0.98
  -1 -11  -4   11.46    1.03
  -1 -11  -4   12.38    1.63
   1 -11   4   11.94    1.80
   1 -11   4   11.98    1.43
  -1 -11  -4   11.27    1.25
   1 -11   4   12.88    1.51
   1 -11   4   11.37    1.38
  -1 -11  -5    4.62    0.64
   1 -11   5    7.07    1.16
   1 -11   5    6.89    0.96
  -1 -11  -5    7.12    0.89
  -1 -11  -5    5.97    0.75
   1 -11   5    5.32    0.66
  -1 -11  -5    6.17    0.70
  -1 -11  -5    7.48    0.64
   1 -11   5    6.32    1.57
  -1 -11  -5    6.77    2.35
   1 -11   5    8.21    1.26
   1 -11   5    7.49    1.14
  -1 -11  -5    5.54    0.96
   1 -11   5    7.21    1.54
  -1 -11  -5    6.36    1.45
  -1 -11  -6    1.30    0.50
   1 -11   6    1.85    1.07
  -1 -11  -6    0.73    0.75
  -1 -11  -6    0.35    0.47
  -1 -11  -6    1.02    0.53
   1 -11   6    1.71    1.43
   1 -11   6   -0.99    1.04
   1 -11   6    0.72    1.21
   1 -11   6    0.70    1.46
  -1 -11  -6    3.05    1.40
   1 -11   6    0.53    0.82
   1 -11   7    4.25    1.87
  -1 -11  -7    3.93    0.60
  -1 -11  -7    2.17    0.80
  -1 -11  -7    2.83    0.54
  -1 -11  -7    1.96    0.58
   1 -11   7    3.21    1.40
   1 -11   7    3.04    2.97
   1 -11   7    4.00    0.92
   1 -11   7    2.33    1.03
   1 -11   7    4.16    1.27
   1 -11   7    2.81    1.54
  -1 -11  -7    3.16    1.39
   1 -11   8    5.92    1.16
  -1 -11  -8    5.80    1.70
  -1 -11  -8    5.33    0.77
   1 -11   8    5.14    1.83
  -1 -11  -8    6.43    0.96
  -1 -11  -8    5.92    0.71
  -1 -11  -8    5.09    0.75
   1 -11   8    6.20    1.38
  -1 -11  -8    5.29    2.16
   1 -11   8    6.08    1.03
   1 -11   8    6.57    2.90
   1 -11   9    5.60    1.76
  -1 -11  -9    7.60    0.93
  -1 -11  -9    6.72    1.09
  -1 -11  -9    8.13    0.84
  -1 -11  -9    8.23    0.88
   1 -11   9    6.98    1.38
  -1 -11  -9    9.11    1.80
   1 -11   9    7.74    1.23
   1 -11   9    8.38    2.87
   1 -11   9    8.36    1.14
  -1 -11 -10    1.99    1.65
   1 -11  10    4.53    1.11
   1 -11  10    2.52    0.99
  -1 -11 -11   14.84    1.29
  -1 -11 -11   11.94    1.31
  -1 -11 -11   13.67    1.12
  -1 -11 -11   12.46    1.18
   1 -11  11   10.45    1.38
   1 -11  11   12.34    1.42
  -1 -11 -11   12.26    2.16
   1 -11  11   10.09    1.33
   1 -11  11   11.41    2.52
  -1 -11 -12    9.66    1.21
  -1 -11 -12   10.10    1.19
  -1 -11 -12    9.90    1.04
  -1 -11 -12   10.00    1.01
  -1 -11 -12   11.60    2.19
  -1 -11 -12    7.96    1.12
  -1 -11 -13    4.13    1.04
  -1 -11 -13    2.75    0.89
  -1 -11 -13    3.40    0.77
  -1 -11 -13    3.25    0.73
   1 -11  13    0.87    0.84
   1 -11  13    1.12    1.17
  -1 -11 -13    3.32    1.96
   1 -11  13    2.58    0.98
   1 -11  13    3.27    0.93
  -1 -11 -14    1.51    1.01
  -1 -11 -14    0.80    0.75
   1 -11  14    0.08    0.73
  -1 -11 -14    1.46    1.93
   1 -11  14    1.67    0.96
   1 -11  14    0.71    0.86
  -1 -11 -14    0.52    0.74
  -1 -11 -14    1.52    0.64
   1 -11  14    0.76    0.90
  -1 -11 -15    3.84    0.73
  -1 -11 -15    3.63    0.71
  -1 -11 -15    3.93    1.03
  -1 -11 -16    2.68    0.65
  -1 -11 -16    2.73    0.65
  -1 -11 -16    1.29    0.97
  -1 -11 -17   14.10    1.06
  -1 -11 -17   12.74    1.04
  -1 -11 -17   14.93    1.25
  -1 -11 -18   -0.21    0.44
   1 -11  18   -0.21    0.66
   1 -10 -19    1.65    0.51
   1 -10 -19    0.85    0.48
  -1 -10  19    0.84    0.80
   1 -10 -19    2.61    0.87
   1 -10 -18    5.10    0.64
   1 -10 -18    3.31    0.67
   1 -10 -18    4.47    1.05
   1 -10 -17    3.07    0.74
   1 -10 -17    3.52    0.71
   1 -10 -17    4.10    1.16
  -1 -10  17    2.53    0.82
  -1 -10  16    0.12    0.84
   1 -10 -16   -0.02    0.77
   1 -10 -16    0.03    0.68
   1 -10 -16   -0.21    0.70
  -1 -10  16   -0.52    0.69
   1 -10 -16    0.33    1.03
   1 -10 -16    1.15    1.81
  -1 -10  16    1.11    0.81
  -1 -10  15    6.82    1.04
   1 -10 -15    5.78    1.03
   1 -10 -15    7.63    0.92
   1 -10 -15    9.27    0.95
  -1 -10  15    4.79    0.93
   1 -10 -15    4.49    1.23
   1 -10 -15    9.57    2.22
  -1 -10  15    5.78    1.04
   1 -10 -14    8.58    1.15
   1 -10 -14    9.42    1.04
   1 -10 -14    5.88    1.34
   1 -10 -14   10.44    2.24
  -1 -10  13    4.29    1.56
  -1 -10  13    4.94    1.07
   1 -10 -13    4.34    0.99
  -1 -10  13    3.46    1.04
   1 -10 -13    2.76    1.19
   1 -10 -13    5.04    1.91
  -1 -10  13    3.33    1.09
   1 -10 -13    4.45    0.80
  -1 -10  12   19.21    2.33
  -1 -10  12   25.55    2.01
  -1 -10  12   22.72    2.99
  -1 -10  12   24.77    2.69
   1 -10 -12   24.64    2.72
   1 -10 -12   22.55    2.19
  -1 -10  12   22.47    2.03
  -1 -10  11   45.30    3.92
  -1 -10  11   47.42    3.46
  -1 -10  11   36.95    4.10
   1 -10 -11   51.56    3.41
   1 -10 -11   63.15    4.07
  -1 -10  11   45.30    3.52
   1 -10 -11   42.00    3.59
  -1 -10  11   28.03    3.58
  -1 -10  11   48.12    3.49
  -1 -10  10    7.40    2.05
   1 -10 -10    7.76    1.02
   1 -10 -10    9.17    1.73
  -1 -10  10    7.69    1.42
   1 -10 -10    6.29    1.29
  -1 -10  10    6.15    1.20
  -1 -10   9    0.33    1.66
   1 -10  -9    0.02    0.78
   1 -10  -9    2.12    1.48
  -1 -10   9    1.34    1.34
  -1 -10   9    1.39    1.96
  -1 -10   9   -1.03    2.71
  -1 -10   9   -0.06    1.42
  -1 -10   9    0.99    0.99
   1 -10  -8    2.19    1.37
  -1 -10   8    0.02    1.39
  -1 -10   8   -1.33    1.01
  -1 -10   8   -0.54    1.05
  -1 -10   8   -0.42    1.70
   1 -10  -8    0.50    0.73
  -1 -10   8    0.75    1.47
   1 -10  -8   -0.05    0.98
  -1 -10   8    1.42    1.84
  -1 -10   8   -1.22    2.74
  -1 -10   7    4.79    1.05
   1 -10  -7    4.18    1.36
  -1 -10   7    4.88    1.17
  -1 -10   7    2.74    1.09
   1 -10  -7    1.82    0.73
   1 -10  -7    3.05    0.66
   1 -10  -7    3.49    0.54
  -1 -10   7    4.99    1.65
   1 -10  -7    3.74    2.06
   1 -10  -7    2.48    0.96
  -1 -10   7    4.00    1.77
  -1 -10   6   17.13    1.55
   1 -10  -6   14.30    1.39
  -1 -10   6   18.93    1.58
  -1 -10   6   16.55    1.59
  -1 -10   6   16.02    1.23
   1 -10  -6   15.90    1.30
   1 -10  -6   14.53    1.32
   1 -10  -6   16.24    1.75
   1 -10  -6   14.90    1.25
   1 -10  -6   15.50    1.23
  -1 -10   6   14.54    2.04
   1 -10  -6   13.00    1.47
  -1 -10   6   15.00    2.03
  -1 -10   5   25.46    2.14
  -1 -10   5   28.33    2.13
   1 -10  -5   20.32    2.01
  -1 -10   5   23.04    2.15
  -1 -10   5   27.01    1.90
   1 -10  -5   27.94    1.95
   1 -10  -5   26.79    1.95
   1 -10  -5   25.05    1.87
   1 -10  -5   25.35    1.92
   1 -10  -5   23.66    2.31
   1 -10  -5   25.47    1.89
  -1 -10   5   22.58    2.55
   1 -10  -5   24.38    2.08
  -1 -10   5   23.44    2.49
  -1 -10   5   27.54    2.29
  -1 -10   4   43.14    2.75
   1 -10  -4   35.24    2.73
  -1 -10   4   35.48    2.69
   1 -10  -4   36.31    2.72
  -1 -10   4   36.81    2.95
   1 -10  -4   37.96    2.66
   1 -10  -4   37.17    2.68
   1 -10  -4   36.26    2.71
   1 -10  -4   33.42    2.84
  -1 -10   4   35.71    2.86
   1 -10  -4   35.79    2.80
  -1 -10   4   37.27    2.86
   1 -10  -3  134.11    9.44
   1 -10  -3  136.77    9.46
  -1 -10   3  151.30    9.45
  -1 -10   3  137.13    9.44
  -1 -10   3  113.76    9.55
   1 -10  -3  134.99    9.44
   1 -10  -3  127.50    9.42
   1 -10  -3  128.69    9.63
   1 -10  -3  119.18    9.54
   1 -10  -3  128.90    9.48
  -1 -10   3  134.39    9.52
  -1 -10   3  124.76    9.50
  -1 -10   2   62.25    4.13
   1 -10  -2   57.18    4.13
  -1 -10   2   56.01    4.12
   1 -10  -2   61.23    4.13
   1 -10  -2   54.04    4.22
  -1 -10   2   49.82    4.25
   1 -10  -2   58.04    4.11
   1 -10  -2   52.20    4.08
   1 -10  -2   49.91    4.27
  -1 -10   2   60.20    4.22
   1 -10  -2   59.45    4.19
   1 -10  -2   69.96    4.22
   1 -10  -1   79.16    5.44
   1 -10  -1   63.32    5.42
  -1 -10   1   68.67    5.42
   1 -10  -1   77.95    5.36
  -1 -10   1   78.96    5.35
   1 -10  -1   75.49    5.37
  -1 -10   1   80.02    5.36
   1 -10  -1   83.75    5.35
   1 -10  -1   66.14    5.35
   1 -10  -1   67.47    5.57
   1 -10  -1   66.95    5.45
  -1 -10   0  136.95   10.87
   1 -10   0  151.48   10.89
  -1 -10   0  146.41   10.89
   1 -10   0  136.18   10.88
  -1 -10   0  158.82   10.83
   1 -10   0  157.43   10.84
   1 -10   0  162.14   10.84
  -1 -10   0  159.83   10.84
   1 -10   0  172.80   10.83
   1 -10   0  145.50   10.83
   1 -10   0  127.98   11.04
   1 -10   0  130.76   10.91
   1 -10   1   29.32    1.78
  -1 -10  -1   27.44    1.76
   1 -10   1   26.17    1.76
   1 -10   1   25.97    1.73
  -1 -10  -1   26.08    1.73
  -1 -10  -1   20.73    1.65
  -1 -10  -1   18.05    1.62
   1 -10   1   21.10    1.84
   1 -10   1   21.41    1.88
  -1 -10  -1   23.53    1.86
  -1 -10  -1   20.38    1.84
   1 -10   1   23.58    1.99
   1 -10   2   60.43    4.86
   1 -10   2   69.75    4.76
  -1 -10  -2   69.74    4.77
   1 -10   2   69.09    4.74
  -1 -10  -2   66.57    4.74
  -1 -10  -2   64.15    4.73
  -1 -10  -2   62.91    4.71
   1 -10   2   58.88    5.04
   1 -10   2   74.39    4.94
   1 -10   2   67.76    4.84
  -1 -10  -2   69.83    4.99
  -1 -10  -2   64.88    4.80
   1 -10   3    1.47    1.05
  -1 -10  -3    3.14    0.69
   1 -10   3    1.89    0.53
  -1 -10  -3    2.31    0.62
   1 -10   3    2.69    0.73
  -1 -10  -3    2.00    0.41
  -1 -10  -3    2.28    0.46
   1 -10   3    1.67    1.60
  -1 -10  -3    0.27    2.10
  -1 -10  -3    2.17    0.84
  -1 -10  -3    4.75    1.57
   1 -10   3    2.11    0.93
   1 -10   4   10.12    1.30
  -1 -10  -4   10.05    0.84
   1 -10   4   11.51    1.04
  -1 -10  -4    9.75    0.93
   1 -10   4    9.40    0.87
  -1 -10  -4   11.44    1.04
  -1 -10  -4    9.56    0.89
  -1 -10  -4    9.85    0.84
   1 -10   4    9.49    1.71
  -1 -10  -4    7.36    2.19
   1 -10   4    9.99    1.24
  -1 -10  -4   11.30    1.14
  -1 -10  -4   12.91    1.80
  -1 -10  -4   11.06    1.45
   1 -10   4   10.87    1.30
  -1 -10  -5    6.79    0.71
   1 -10   5    7.26    1.20
   1 -10   5    8.56    0.92
   1 -10   5    6.55    0.69
  -1 -10  -5    7.65    0.92
  -1 -10  -5    7.14    0.74
  -1 -10  -5    7.50    0.71
  -1 -10  -5    6.82    0.71
   1 -10   5    7.72    1.59
  -1 -10  -5    8.35    2.16
   1 -10   5    7.26    1.13
  -1 -10  -5    5.95    1.39
  -1 -10  -5    7.78    1.77
  -1 -10  -5    7.01    0.95
   1 -10   5    8.35    1.21
  -1 -10  -6    1.58    0.53
   1 -10   6    1.38    1.05
  -1 -10  -6    0.39    0.74
  -1 -10  -6    2.20    0.54
  -1 -10  -6    1.96    0.49
   1 -10   6    1.55    1.42
  -1 -10  -6   -0.23    1.99
  -1 -10  -6    0.63    1.35
   1 -10   6    2.14    1.12
   1 -10   6    0.38    1.00
  -1 -10  -6    1.99    1.71
   1 -10   6    1.52    1.42
   1 -10   7   12.32    1.51
  -1 -10  -7   18.41    2.13
   1 -10   7   16.06    1.66
   1 -10   7   13.94    1.86
   1 -10   7   13.63    2.14
  -1 -10  -7   17.09    1.37
  -1 -10  -7   15.79    1.91
  -1 -10  -7   14.99    1.24
  -1 -10  -7   16.25    1.25
   1 -10   7   14.40    1.80
  -1 -10  -7   12.32    2.40
   1 -10   7   15.46    1.45
   1 -10   7   11.68    3.07
  -1 -10  -8   14.92    1.24
  -1 -10  -8   12.63    1.11
  -1 -10  -8   12.47    1.13
   1 -10   8   13.56    1.64
   1 -10   8   13.71    1.35
   1 -10   8   12.09    2.96
  -1 -10  -8   12.48    1.92
   1 -10   8   10.98    1.42
  -1 -10  -9   13.64    1.99
   1 -10   9   13.04    1.41
   1 -10   9    9.74    1.88
  -1 -10  -9   11.91    1.27
  -1 -10  -9   13.71    1.14
  -1 -10  -9   13.80    1.11
   1 -10   9   13.23    1.57
  -1 -10  -9    8.36    2.17
   1 -10   9   11.84    1.35
   1 -10   9    7.57    1.77
   1 -10   9    9.31    2.88
  -1 -10 -10   17.98    1.59
  -1 -10 -10   18.64    1.48
  -1 -10 -10   19.74    1.47
  -1 -10 -10   19.19    2.35
   1 -10  10   17.39    1.76
   1 -10  10   16.57    1.70
   1 -10  10   16.93    1.68
   1 -10  11    5.01    1.14
   1 -10  11    1.58    1.59
   1 -10  11    3.71    2.38
   1 -10  11    5.59    1.10
   1 -10  12    1.34    2.37
   1 -10  12    2.93    1.71
   1 -10  12    3.04    1.06
  -1 -10 -12    6.41    0.95
  -1 -10 -12    5.63    0.83
  -1 -10 -12    5.03    0.79
   1 -10  12    3.40    1.10
  -1 -10 -12    4.50    1.98
   1 -10  12    1.87    1.56
  -1 -10 -12    3.84    0.83
  -1 -10 -13    3.04    0.88
  -1 -10 -13    4.60    0.75
  -1 -10 -13    4.49    0.81
   1 -10  13    4.09    0.90
  -1 -10 -13    3.52    1.92
  -1 -10 -13    5.15    1.11
  -1 -10 -14   -1.52    1.09
  -1 -10 -14    0.09    0.72
   1 -10  14    0.60    0.76
   1 -10  14   -0.44    1.17
  -1 -10 -14   -0.64    1.91
   1 -10  14    0.48    0.90
  -1 -10 -14   -0.04    0.70
  -1 -10 -14    0.49    0.75
   1 -10  14   -0.03    0.95
   1 -10  14    1.17    1.50
   1 -10  15   -0.43    1.03
  -1 -10 -15    1.91    1.83
  -1 -10 -15    1.78    1.08
  -1 -10 -15    1.60    0.72
  -1 -10 -15    2.05    0.69
  -1 -10 -16    0.58    0.65
  -1 -10 -16    1.12    0.65
  -1 -10 -17    9.71    1.11
  -1 -10 -17    7.53    0.79
  -1 -10 -17    7.14    0.78
  -1 -10 -18    6.48    0.88
   1 -10  18    2.79    0.86
  -1 -10 -18    5.46    0.61
  -1 -10 -18    3.47    0.56
   1 -10  19    0.95    0.59
   1  -9 -20    2.74    0.79
   1  -9 -20    2.47    0.44
   1  -9 -20    3.66    0.48
   1  -9 -19    3.22    0.96
  -1  -9  19    0.84    0.88
  -1  -9  19    2.23    1.29
   1  -9 -19    2.71    0.56
   1  -9 -19    3.98    0.58
   1  -9 -18   12.64    1.31
  -1  -9  18    3.82    1.23
  -1  -9  18    6.05    1.65
   1  -9 -18   11.71    0.97
   1  -9 -18   10.00    0.96
   1  -9 -17    1.16    0.65
   1  -9 -17    0.50    0.68
   1  -9 -17   -0.03    1.08
  -1  -9  17   -0.02    0.83
  -1  -9  16    2.54    0.94
   1  -9 -16    4.28    0.80
   1  -9 -16    4.58    0.81
  -1  -9  16    3.11    0.77
   1  -9 -16    3.32    1.17
   1  -9 -16    0.80    1.92
  -1  -9  16    1.49    0.95
  -1  -9  16    0.61    0.84
  -1  -9  15    8.03    1.12
  -1  -9  15    6.39    1.33
   1  -9 -15   14.47    2.33
   1  -9 -15   13.15    1.15
   1  -9 -15   12.64    1.19
  -1  -9  14   14.48    1.38
   1  -9 -14   20.98    1.51
   1  -9 -14   20.63    2.51
  -1  -9  14   13.77    2.10
  -1  -9  14   16.42    1.57
  -1  -9  14   15.03    1.56
  -1  -9  14    9.81    1.68
   1  -9 -13   13.44    2.11
  -1  -9  13   10.91    1.27
  -1  -9  13    5.30    1.45
  -1  -9  13    8.08    1.85
  -1  -9  13    8.38    1.22
  -1  -9  13    8.38    1.92
  -1  -9  12    2.18    0.68
   1  -9 -12    4.05    0.91
   1  -9 -12    4.84    1.76
  -1  -9  12    3.03    1.11
  -1  -9  12    2.83    1.07
  -1  -9  12    3.09    1.43
  -1  -9  12    2.88    1.79
  -1  -9  12    3.88    1.68
  -1  -9  12    1.64    2.39
  -1  -9  12    2.65    1.05
  -1  -9  11    0.04    0.56
   1  -9 -11    0.93    0.85
   1  -9 -11    0.73    1.59
  -1  -9  11   -0.68    1.14
  -1  -9  11   -0.40    0.99
  -1  -9  11    1.04    1.43
  -1  -9  11   -0.12    1.72
  -1  -9  11    0.62    0.96
  -1  -9  11    0.53    2.26
  -1  -9  11    0.17    1.56
  -1  -9  10    0.14    0.50
  -1  -9  10    0.30    1.39
   1  -9 -10    0.34    0.77
   1  -9 -10    2.87    1.49
  -1  -9  10    1.63    1.20
  -1  -9  10    0.78    0.95
  -1  -9  10    1.77    1.68
  -1  -9  10   -0.55    2.43
  -1  -9   9    8.24    1.71
   1  -9  -9    9.17    1.03
   1  -9  -9   10.61    1.59
  -1  -9   9    9.81    1.60
  -1  -9   9    7.06    2.59
  -1  -9   9    8.39    1.88
  -1  -9   9   11.90    1.59
  -1  -9   9    9.50    1.23
  -1  -9   8   19.08    1.96
  -1  -9   8   18.12    1.67
  -1  -9   8   16.54    2.13
  -1  -9   8   18.60    1.71
   1  -9  -8   18.54    1.52
   1  -9  -8   22.70    2.04
  -1  -9   8   17.54    2.03
   1  -9  -8   15.15    2.32
   1  -9  -8   18.22    1.83
  -1  -9   8   17.70    2.27
  -1  -9   8   14.58    2.97
  -1  -9   7   29.66    2.18
  -1  -9   7   24.66    2.14
  -1  -9   7   27.18    2.19
   1  -9  -7   25.50    2.02
   1  -9  -7   26.44    1.97
   1  -9  -7   26.61    2.41
  -1  -9   7   24.76    2.50
   1  -9  -7   24.84    2.77
   1  -9  -7   27.18    2.25
  -1  -9   7   22.62    2.60
  -1  -9   6    0.61    0.95
  -1  -9   6    1.58    0.93
  -1  -9   6    0.24    1.05
  -1  -9   6    0.71    0.48
   1  -9  -6    1.45    0.63
   1  -9  -6    1.47    0.64
   1  -9  -6    1.03    0.53
  -1  -9   6    1.90    1.61
   1  -9  -6    1.44    0.90
   1  -9  -6    3.05    1.79
  -1  -9   6   -0.46    1.54
  -1  -9   6    1.22    1.25
  -1  -9   5    3.08    0.95
  -1  -9   5    2.08    0.92
  -1  -9   5    3.38    1.03
  -1  -9   5    1.62    0.48
   1  -9  -5    1.81    0.61
   1  -9  -5    2.06    0.66
  -1  -9   5    2.97    0.69
   1  -9  -5    2.13    0.57
  -1  -9   5    3.35    1.65
   1  -9  -5    3.49    1.90
   1  -9  -5    0.53    0.84
  -1  -9   5    3.29    1.44
  -1  -9   5    1.38    1.23
  -1  -9   4   12.77    1.13
   1  -9  -4   11.27    1.13
  -1  -9   4   12.29    1.04
   1  -9  -4   12.04    1.13
  -1  -9   4   13.93    1.53
  -1  -9   4   12.10    1.81
   1  -9  -4   13.94    1.47
   1  -9  -4   13.59    0.99
   1  -9  -4   13.03    1.09
   1  -9  -4   13.20    1.03
   1  -9  -4   11.81    1.25
   1  -9  -4   11.23    1.20
  -1  -9   4   13.31    1.35
  -1  -9   4   12.38    1.33
   1  -9  -3   63.23    4.85
  -1  -9   3   63.14    4.88
   1  -9  -3   66.16    4.80
   1  -9  -3   66.27    4.80
  -1  -9   3   70.64    4.79
  -1  -9   3   68.46    4.79
   1  -9  -3   66.80    4.78
   1  -9  -3   67.14    4.77
   1  -9  -3   71.05    5.00
   1  -9  -3   70.32    4.79
   1  -9  -3   67.29    4.76
   1  -9  -3   60.72    4.88
  -1  -9   3   56.15    4.92
  -1  -9   2  151.44   10.49
  -1  -9   2  154.81   10.48
   1  -9  -2  155.61   10.49
   1  -9  -2  152.53   10.48
   1  -9  -2  155.29   10.47
   1  -9  -2  139.95   10.46
   1  -9  -2  142.13   10.62
   1  -9  -2  137.31   10.47
   1  -9  -2  133.30   10.57
   1  -9  -2  135.50   10.52
   1  -9  -2  176.73   10.54
  -1  -9   2  132.51   10.53
   1  -9  -1   98.38    6.33
  -1  -9   1   78.95    6.31
   1  -9  -1   81.54    6.31
   1  -9  -1   95.12    6.27
   1  -9  -1   93.20    6.27
  -1  -9   1   93.05    6.26
  -1  -9   1   97.04    6.27
   1  -9  -1  100.54    6.26
   1  -9  -1   79.07    6.23
   1  -9  -1   84.20    6.26
   1  -9  -1   85.18    6.41
   1  -9  -1   70.71    6.32
   1  -9   0   43.75    3.34
  -1  -9   0   46.78    3.50
  -1  -9   0   41.43    3.34
   1  -9   0   49.94    3.35
  -1  -9   0   47.39    3.32
  -1  -9   0   46.98    3.33
   1  -9   0   46.29    3.26
  -1  -9   0   49.33    3.25
  -1  -9   0   44.89    3.24
   1  -9   0   48.75    3.25
   1  -9   0   48.78    3.26
  -1  -9   0   38.87    3.19
   1  -9   0   46.20    3.25
   1  -9   0   44.31    3.56
   1  -9   0   45.08    3.40
  -1  -9  -1  122.37    8.82
  -1  -9  -1  117.75    8.77
   1  -9   1  118.91    8.77
  -1  -9  -1  117.69    8.75
   1  -9   1  121.38    8.76
   1  -9   1  136.15    8.71
   1  -9   1  131.53    8.71
   1  -9   1  127.79    8.71
  -1  -9  -1  122.40    8.70
  -1  -9  -1  134.28    8.72
  -1  -9  -1  120.48    8.69
  -1  -9  -1  110.84    8.68
   1  -9   1  125.00    8.71
   1  -9   1  107.89    8.95
   1  -9   1  121.23    8.82
  -1  -9  -2    1.92    1.04
  -1  -9  -2    3.23    0.82
   1  -9   2    1.88    0.91
  -1  -9  -2    2.54    1.43
   1  -9   2    3.24    0.74
   1  -9   2    2.75    0.99
   1  -9   2    2.75    0.56
  -1  -9  -2    2.71    0.60
  -1  -9  -2    3.04    0.65
   1  -9   2    3.06    0.67
  -1  -9  -2    1.96    0.39
  -1  -9  -2    2.11    0.46
   1  -9   2    2.36    1.55
  -1  -9  -2    2.30    0.64
  -1  -9  -2    4.95    1.99
   1  -9   2    2.20    1.15
   1  -9   3   46.62    3.32
   1  -9   3   44.79    3.45
  -1  -9  -3   41.73    3.25
   1  -9   3   46.24    3.31
   1  -9   3   43.10    3.27
  -1  -9  -3   43.81    3.27
  -1  -9  -3   44.51    3.32
  -1  -9  -3   51.54    3.63
  -1  -9  -3   47.27    3.28
  -1  -9  -3   49.83    3.26
   1  -9   3   43.02    3.68
  -1  -9  -3   39.25    3.94
  -1  -9  -3   44.53    3.34
   1  -9   3   46.55    3.40
  -1  -9  -3   49.51    3.59
  -1  -9  -3   48.06    3.35
  -1  -9  -4   10.31    0.87
   1  -9   4   10.43    1.31
   1  -9   4   10.21    1.01
   1  -9   4    8.78    0.86
  -1  -9  -4    9.40    0.92
  -1  -9  -4   10.25    0.99
  -1  -9  -4   11.96    0.86
  -1  -9  -4   11.63    0.88
   1  -9   4    9.64    1.70
  -1  -9  -4    8.87    1.05
  -1  -9  -4    9.84    2.10
   1  -9   4   10.13    1.29
   1  -9   4   11.10    1.21
  -1  -9  -4   10.06    1.08
  -1  -9  -4   12.82    1.70
   1  -9   5   29.64    2.42
  -1  -9  -5   27.43    2.24
  -1  -9  -5   24.28    2.17
   1  -9   5   31.67    2.24
   1  -9   5   27.59    2.17
  -1  -9  -5   34.32    2.19
  -1  -9  -5   32.97    2.20
   1  -9   5   31.23    2.65
  -1  -9  -5   28.27    2.35
  -1  -9  -5   26.83    2.97
  -1  -9  -5   31.05    2.27
   1  -9   5   36.43    2.38
   1  -9   5   32.28    2.40
  -1  -9  -5   32.77    2.66
   1  -9   6   11.94    1.29
  -1  -9  -6    9.10    1.01
   1  -9   6   12.55    1.04
  -1  -9  -6    9.33    0.91
   1  -9   6   10.84    1.62
  -1  -9  -6    7.85    2.08
  -1  -9  -6    9.21    1.21
   1  -9   6   10.21    1.27
  -1  -9  -6   10.50    1.56
  -1  -9  -6   10.57    1.71
  -1  -9  -6    8.93    1.02
   1  -9   6   10.05    1.57
   1  -9   6   10.08    1.23
  -1  -9  -7    0.07    1.59
   1  -9   7    0.08    0.94
   1  -9   7    0.37    1.07
   1  -9   7   -0.57    1.35
  -1  -9  -7   -0.83    1.36
   1  -9   7   -0.83    1.72
  -1  -9  -7   -0.08    0.68
  -1  -9  -7    0.42    0.53
   1  -9   7    0.67    1.32
  -1  -9  -7    0.37    1.84
   1  -9   7    0.82    2.69
   1  -9   8   12.30    2.90
   1  -9   8    8.58    1.80
   1  -9   8   15.17    1.97
   1  -9   8   13.84    1.43
  -1  -9  -8   12.93    1.27
  -1  -9  -8   16.90    1.96
  -1  -9  -8   15.88    1.20
   1  -9   8   11.97    1.64
  -1  -9  -8   11.95    2.23
  -1  -9  -8   15.83    2.00
   1  -9   8   14.89    1.47
   1  -9   9   11.80    1.93
  -1  -9  -9   14.06    1.35
  -1  -9  -9   17.24    2.05
  -1  -9  -9   16.44    1.26
   1  -9   9   15.54    1.63
   1  -9   9   14.80    1.53
  -1  -9  -9   18.20    2.09
   1  -9   9   10.99    1.95
   1  -9   9   15.72    2.84
   1  -9   9   13.57    1.49
  -1  -9 -10    1.35    0.84
  -1  -9 -10    3.51    0.70
   1  -9  10    1.91    1.13
  -1  -9 -10    4.50    1.62
   1  -9  10    2.21    1.04
   1  -9  10    1.37    1.65
   1  -9  10    3.07    1.04
  -1  -9 -11   10.69    1.18
   1  -9  11   10.09    1.34
   1  -9  11   11.13    1.36
  -1  -9 -11   13.98    2.12
   1  -9  11    5.73    1.82
   1  -9  11    9.24    2.49
   1  -9  11    9.32    1.35
   1  -9  11    9.63    1.92
  -1  -9 -11   13.02    1.12
   1  -9  12    6.01    1.14
   1  -9  12    6.98    2.45
   1  -9  12    3.51    1.60
  -1  -9 -12    7.52    2.07
   1  -9  12    7.77    1.18
  -1  -9 -12    5.78    0.86
  -1  -9 -13   21.72    1.67
   1  -9  13   16.98    1.71
   1  -9  13   17.96    1.81
   1  -9  13   12.71    2.31
  -1  -9 -13   23.70    2.70
  -1  -9 -13   25.09    1.68
   1  -9  13   19.48    1.82
   1  -9  13   13.43    2.07
   1  -9  14    4.20    0.94
  -1  -9 -14    9.16    2.16
  -1  -9 -14    7.35    0.91
  -1  -9 -14    7.40    0.93
  -1  -9 -15   18.88    1.55
   1  -9  15    7.63    1.87
   1  -9  15   10.33    1.36
   1  -9  15    7.61    1.48
   1  -9  15    9.77    1.27
  -1  -9 -15   13.10    2.20
  -1  -9 -15   14.58    1.20
  -1  -9 -15   15.81    1.21
  -1  -9 -16    2.59    1.15
  -1  -9 -16    4.45    1.15
  -1  -9 -16    2.97    0.71
  -1  -9 -16    4.54    0.71
  -1  -9 -17    2.39    1.05
  -1  -9 -17    4.01    0.62
  -1  -9 -17    3.66    0.64
  -1  -9 -18    2.05    0.88
   1  -9  18    1.57    0.86
   1  -9  18    0.85    1.28
  -1  -9 -18    0.05    0.47
  -1  -9 -18    0.89    0.52
  -1  -9 -19    0.53    0.71
   1  -9  19   -0.11    0.70
  -1  -9 -19    0.55    0.35
  -1  -9 -19    1.20    0.42
  -1  -8  21    1.68    0.65
   1  -8 -20   -0.31    0.82
  -1  -8  20    0.71    0.78
  -1  -8  20    0.22    1.22
   1  -8 -20    0.65    0.41
   1  -8 -20    0.48    0.44
   1  -8 -19    2.73    1.02
  -1  -8  19    0.48    0.91
  -1  -8  19    0.20    1.42
   1  -8 -19    1.38    0.54
   1  -8 -19    1.39    0.55
   1  -8 -18    0.80    1.09
  -1  -8  18    1.21    1.05
   1  -8 -18    2.26    0.62
   1  -8 -18    1.55    0.61
   1  -8 -17    3.82    0.74
   1  -8 -17    5.87    1.72
  -1  -8  17    1.39    0.90
   1  -8 -16   -0.03    0.74
  -1  -8  16    0.21    0.73
   1  -8 -16    0.43    1.79
  -1  -8  16   -0.95    1.12
  -1  -8  16    0.64    0.80
  -1  -8  16    0.65    0.88
  -1  -8  15    0.72    0.80
   1  -8 -15    0.13    1.82
   1  -8 -15    1.03    0.79
  -1  -8  15    0.69    0.82
   1  -8 -14    8.86    2.03
  -1  -8  14    7.14    1.14
  -1  -8  14    4.41    1.39
  -1  -8  14    5.63    1.87
  -1  -8  14    6.49    1.10
  -1  -8  14    4.14    1.70
   1  -8 -14    6.01    1.09
  -1  -8  13   12.14    1.04
   1  -8 -13   13.88    1.16
   1  -8 -13   11.38    1.97
  -1  -8  13    8.96    1.23
   1  -8 -13    7.37    1.22
  -1  -8  13    8.58    1.83
  -1  -8  13    6.67    1.25
  -1  -8  13    3.66    1.93
  -1  -8  13    5.29    1.52
  -1  -8  13    6.60    1.25
  -1  -8  12   16.31    1.95
  -1  -8  12   17.72    1.66
  -1  -8  12   14.89    1.43
   1  -8 -12   19.23    1.55
   1  -8 -12   24.35    2.27
  -1  -8  12   17.72    1.68
   1  -8 -12   15.35    1.62
  -1  -8  12   20.02    2.71
  -1  -8  12   15.49    2.16
  -1  -8  12   19.77    1.67
  -1  -8  11    2.70    0.62
   1  -8 -11    3.51    0.83
   1  -8 -11    1.94    1.56
  -1  -8  11    3.53    1.13
  -1  -8  11    2.08    1.63
   1  -8 -11    2.94    0.91
  -1  -8  11    1.93    2.22
  -1  -8  11    1.48    1.46
  -1  -8  11    0.99    0.98
  -1  -8  10   13.33    1.43
  -1  -8  10   15.27    1.17
   1  -8 -10   15.07    1.31
   1  -8 -10   17.90    1.95
  -1  -8  10   13.60    1.60
   1  -8 -10   11.88    1.38
  -1  -8  10    9.95    1.87
  -1  -8  10   13.94    2.43
  -1  -8  10   13.92    2.02
  -1  -8   9   20.39    2.07
  -1  -8   9   18.58    1.81
  -1  -8   9   21.96    1.60
   1  -8  -9   22.06    1.71
   1  -8  -9   26.63    2.29
  -1  -8   9   22.76    2.06
   1  -8  -9   20.87    1.79
   1  -8  -9   18.65    2.36
  -1  -8   9   19.03    2.25
  -1  -8   9   15.07    2.14
  -1  -8   9   20.96    2.89
  -1  -8   8    0.46    0.89
  -1  -8   8    0.57    1.25
  -1  -8   8   -0.05    1.57
  -1  -8   8    0.32    0.96
   1  -8  -8    0.64    0.66
   1  -8  -8    1.07    1.21
  -1  -8   8   -1.32    1.38
   1  -8  -8   -0.10    1.60
  -1  -8   8   -0.12    1.63
  -1  -8   8    0.79    2.49
  -1  -8   8   -0.36    1.29
  -1  -8   7    4.18    1.02
  -1  -8   7    3.12    0.92
  -1  -8   7    3.40    1.06
   1  -8  -7    2.83    0.61
   1  -8  -7    2.73    0.68
  -1  -8   7    3.38    1.48
   1  -8  -7    2.11    1.69
  -1  -8   7    2.31    1.18
  -1  -8   7    1.45    1.51
  -1  -8   6   81.77    5.71
  -1  -8   6   75.89    5.74
  -1  -8   6   83.80    5.62
   1  -8  -6   79.70    5.63
   1  -8  -6   72.81    5.64
   1  -8  -6   87.82    5.87
  -1  -8   6   67.00    5.87
   1  -8  -6   65.98    6.00
   1  -8  -6   75.13    5.79
  -1  -8   6   73.63    5.89
  -1  -8   6   86.73    5.83
  -1  -8   5   32.23    2.47
  -1  -8   5   30.57    2.49
  -1  -8   5   30.88    2.29
   1  -8  -5   31.63    2.33
  -1  -8   5   34.87    2.34
   1  -8  -5   28.84    2.34
   1  -8  -5   32.41    2.32
   1  -8  -5   32.77    2.59
  -1  -8   5   26.68    2.76
   1  -8  -5   31.38    2.49
   1  -8  -5   25.64    2.91
  -1  -8   5   33.60    2.62
  -1  -8   5   29.16    2.71
   1  -8  -4   42.45    3.05
  -1  -8   4   45.30    3.05
  -1  -8   4   41.73    3.02
   1  -8  -4   44.22    3.06
  -1  -8   4   38.48    3.35
  -1  -8   4   38.92    3.24
   1  -8  -4   42.67    3.26
   1  -8  -4   40.21    3.04
   1  -8  -4   42.13    3.16
   1  -8  -4   37.01    3.61
  -1  -8   4   37.61    3.15
   1  -8  -3   16.17    1.27
   1  -8  -3   15.54    1.59
   1  -8  -3   15.88    1.33
  -1  -8   3   15.02    1.82
  -1  -8   3   12.82    1.57
   1  -8  -3   16.10    1.47
  -1  -8   3   17.87    1.33
  -1  -8   3   17.29    1.30
   1  -8  -3   17.70    1.36
   1  -8  -3   17.66    1.34
   1  -8  -2   48.08    4.19
   1  -8  -2   63.06    4.15
  -1  -8   2   61.22    4.14
   1  -8  -2   58.47    4.15
  -1  -8   2   62.06    4.14
   1  -8  -2   62.72    4.14
   1  -8  -2   53.87    4.14
   1  -8  -2   53.01    4.28
   1  -8  -2   54.87    4.12
   1  -8  -2   52.92    4.23
  -1  -8   2   52.71    4.41
   1  -8  -1   62.72    4.22
  -1  -8   1   56.64    4.21
  -1  -8   1   64.82    4.22
   1  -8  -1   63.08    4.22
   1  -8  -1   60.97    4.23
   1  -8  -1   56.92    4.22
   1  -8  -1   53.47    4.33
   1  -8  -1   58.94    4.34
  -1  -8   1   49.74    4.36
  -1  -8   1   56.29    4.27
  -1  -8   1   54.19    4.33
   1  -8  -1   52.37    4.28
   1  -8   0  231.70   15.50
  -1  -8   0  211.69   15.50
  -1  -8   0  233.14   15.51
   1  -8   0  221.42   15.51
   1  -8   0  226.43   15.51
   1  -8   0  227.69   15.64
   1  -8   0  217.32   15.51
  -1  -8   0  209.19   15.49
   1  -8   0  219.51   15.65
  -1  -8   0  222.81   15.58
  -1  -8   0  214.38   15.57
  -1  -8   0  196.81   15.56
   1  -8   0  218.31   15.54
  -1  -8   0  217.53   15.54
  -1  -8  -1   14.67    1.35
   1  -8   1   14.63    1.42
   1  -8   1   14.72    1.44
  -1  -8  -1   14.70    1.71
   1  -8   1   15.19    1.59
   1  -8   1   17.94    1.32
  -1  -8  -1   15.97    1.26
  -1  -8  -1   17.15    1.27
   1  -8   1   17.63    1.29
   1  -8   1   17.52    1.25
  -1  -8  -1   17.12    1.56
  -1  -8  -1   14.66    1.20
   1  -8   1   15.69    1.27
  -1  -8  -1   14.65    1.18
  -1  -8  -1   16.06    1.32
   1  -8   1   16.32    1.85
  -1  -8  -1   14.88    2.40
   1  -8   1   14.70    1.57
   1  -8   2   38.10    2.69
  -1  -8  -2   35.71    2.85
  -1  -8  -2   35.87    2.63
   1  -8   2   33.76    2.59
  -1  -8  -2   30.35    2.55
   1  -8   2   33.52    2.55
   1  -8   2   32.91    2.57
  -1  -8  -2   33.76    2.58
   1  -8   2   38.19    2.57
  -1  -8  -2   36.35    2.53
  -1  -8  -2   36.18    2.81
  -1  -8  -2   37.45    2.54
   1  -8   2   33.65    2.98
  -1  -8  -2   35.44    2.61
  -1  -8  -2   31.43    3.23
   1  -8   2   40.11    2.81
  -1  -8  -3  106.87    8.35
   1  -8   3  108.67    8.30
  -1  -8  -3  109.25    8.26
   1  -8   3  124.37    8.24
   1  -8   3  123.65    8.33
  -1  -8  -3  122.93    8.25
  -1  -8  -3  107.64    8.22
   1  -8   3  121.61    8.24
   1  -8   3  117.67    8.22
  -1  -8  -3  117.70    8.23
  -1  -8  -3  118.85    8.44
  -1  -8  -3  116.63    8.23
   1  -8   3  104.58    8.42
  -1  -8  -3   93.28    8.55
  -1  -8  -3  112.03    8.29
   1  -8   3  129.52    8.39
   1  -8   4  103.95    6.66
  -1  -8  -4   89.62    6.59
   1  -8   4   92.68    6.65
  -1  -8  -4   99.13    6.72
   1  -8   4   93.33    6.58
   1  -8   4  102.28    6.68
   1  -8   4   96.72    6.57
   1  -8   4   91.42    6.55
  -1  -8  -4   90.44    6.58
  -1  -8  -4   80.99    6.54
  -1  -8  -4  104.09    6.80
  -1  -8  -4  100.69    6.57
   1  -8   4   92.25    6.79
  -1  -8  -4   81.83    6.92
  -1  -8  -4   90.34    6.65
   1  -8   4   93.09    6.78
   1  -8   5    7.03    1.10
   1  -8   5    7.04    1.04
  -1  -8  -5    6.40    1.52
   1  -8   5    6.27    0.60
   1  -8   5    7.31    0.80
  -1  -8  -5    5.63    0.63
  -1  -8  -5    5.87    0.78
   1  -8   5    8.49    1.15
   1  -8   5    6.41    1.50
  -1  -8  -5    6.48    1.88
   1  -8   5    5.57    1.54
   1  -8   6    6.74    1.03
   1  -8   6    6.55    1.10
  -1  -8  -6    7.31    1.51
   1  -8   6    6.93    1.43
   1  -8   6    4.60    1.11
   1  -8   6    6.41    0.80
  -1  -8  -6    5.26    0.78
   1  -8   6    6.14    1.45
  -1  -8  -6    2.60    1.79
   1  -8   6    4.95    1.56
  -1  -8  -7    5.25    1.55
   1  -8   7    7.74    1.06
   1  -8   7    6.57    1.08
   1  -8   7    5.96    1.37
   1  -8   7    3.76    1.73
  -1  -8  -7    5.27    0.78
  -1  -8  -7    6.81    1.38
   1  -8   7    5.40    1.33
  -1  -8  -7    5.11    1.86
   1  -8   7    6.45    2.74
   1  -8   7    4.65    1.59
  -1  -8  -8    8.26    1.66
   1  -8   8    6.07    1.13
   1  -8   8    8.58    0.74
  -1  -8  -8    9.14    0.92
  -1  -8  -8    9.97    1.56
   1  -8   8    7.24    1.37
  -1  -8  -8    6.46    1.87
   1  -8   8    5.79    1.70
   1  -8   8    6.45    1.10
   1  -8   8    6.20    2.61
   1  -8   9   31.29    2.55
  -1  -8  -9   33.92    2.85
   1  -8   9   29.65    2.35
  -1  -8  -9   36.93    2.43
  -1  -8  -9   43.30    3.04
   1  -8   9   32.53    2.61
  -1  -8  -9   24.41    3.01
   1  -8   9   23.96    2.84
   1  -8   9   28.48    2.87
   1  -8   9   33.94    2.54
   1  -8   9   32.80    3.46
   1  -8  10    5.40    1.41
   1  -8  10    9.10    0.91
  -1  -8 -10   10.68    1.05
  -1  -8 -10   12.34    1.85
   1  -8  10    9.74    1.30
   1  -8  10    9.67    1.24
  -1  -8 -10   10.34    1.90
   1  -8  10    8.25    1.24
   1  -8  10    6.31    1.83
   1  -8  10   10.90    1.80
   1  -8  11   42.46    4.46
   1  -8  11   54.02    4.29
  -1  -8 -11   68.45    4.34
  -1  -8 -11   86.41    5.01
   1  -8  11   65.30    4.41
   1  -8  11   67.75    4.45
   1  -8  11   42.64    4.62
   1  -8  11   54.83    4.66
   1  -8  11   50.42    4.92
   1  -8  11   57.84    4.75
   1  -8  11   67.56    4.44
   1  -8  12   39.36    3.45
  -1  -8 -12   52.41    3.49
  -1  -8 -12   58.92    4.25
   1  -8  12   36.06    3.80
   1  -8  12   56.06    3.61
   1  -8  12   42.17    3.97
   1  -8  12   44.33    4.19
   1  -8  12   52.64    3.61
   1  -8  13    4.32    1.58
   1  -8  13    6.95    1.13
  -1  -8 -13    6.37    2.02
   1  -8  13    6.07    1.13
  -1  -8 -14    2.04    1.84
   1  -8  14    3.09    0.86
  -1  -8 -14    3.49    0.75
   1  -8  15    0.21    1.23
  -1  -8 -15    1.14    1.82
   1  -8  15   -0.78    1.72
   1  -8  15    0.51    0.97
  -1  -8 -15    0.62    0.67
   1  -8  16    1.66    1.08
  -1  -8 -16    0.26    1.66
   1  -8  16    0.70    1.64
  -1  -8 -16    2.06    0.64
  -1  -8 -16    1.30    0.66
  -1  -8 -17    1.74    1.07
   1  -8  17   -0.62    1.03
  -1  -8 -17    1.43    0.57
  -1  -8 -17    0.42    0.56
  -1  -8 -18    4.97    0.98
   1  -8  18    1.66    0.97
  -1  -8 -18    2.77    0.55
  -1  -8 -18    4.18    0.60
  -1  -8 -19   -0.88    0.78
   1  -8  19   -0.51    0.78
   1  -8  19    0.25    1.23
  -1  -8 -19    0.34    0.35
  -1  -8 -19    0.58    0.44
   1  -8  20    0.22    0.65
   1  -7 -21    0.49    0.69
  -1  -7  21   -0.06    1.19
  -1  -7  21    0.42    0.69
   1  -7 -21    0.02    0.35
   1  -7 -20   -0.44    0.89
  -1  -7  20    1.35    1.37
  -1  -7  20    1.01    0.85
   1  -7 -20    0.77    0.47
   1  -7 -20    0.48    0.41
  -1  -7  19    0.84    1.56
  -1  -7  19    2.38    1.00
   1  -7 -19    2.98    0.58
   1  -7 -19    2.43    0.55
  -1  -7  18    1.05    1.10
   1  -7 -18    1.15    0.57
   1  -7 -17    5.61    0.77
   1  -7 -17    4.50    1.77
  -1  -7  17    5.65    0.99
  -1  -7  16    1.67    0.77
   1  -7 -16    3.16    1.86
  -1  -7  15    5.03    1.01
   1  -7 -15    4.19    0.86
   1  -7 -15    6.14    1.90
  -1  -7  15    4.49    1.61
  -1  -7  15    6.12    1.07
  -1  -7  15    4.80    1.92
   1  -7 -15    4.47    1.10
  -1  -7  15    6.39    1.04
  -1  -7  15    5.25    1.37
  -1  -7  14   42.72    3.85
  -1  -7  14   51.62    3.72
  -1  -7  14   46.33    3.64
   1  -7 -14   53.52    3.63
  -1  -7  14   45.59    3.65
   1  -7 -14   45.84    3.79
  -1  -7  14   46.39    4.11
  -1  -7  14   45.05    3.97
  -1  -7  14   53.17    3.72
  -1  -7  13   36.91    3.63
  -1  -7  13   47.33    3.49
  -1  -7  13   36.79    3.63
  -1  -7  13   46.83    3.39
   1  -7 -13   51.35    3.40
   1  -7 -13   61.65    4.14
   1  -7 -13   41.82    3.55
  -1  -7  13   37.95    3.69
  -1  -7  13   48.44    3.49
  -1  -7  12   19.50    1.80
  -1  -7  12   15.84    2.09
  -1  -7  12   15.88    2.05
  -1  -7  12   20.08    1.63
   1  -7 -12   23.07    1.69
   1  -7 -12   27.47    2.40
  -1  -7  12   20.48    1.83
   1  -7 -12   18.49    1.84
  -1  -7  12   20.26    2.78
  -1  -7  12   21.05    1.80
  -1  -7  12   19.43    2.20
  -1  -7  11    0.46    1.31
  -1  -7  11    2.26    0.62
   1  -7 -11    1.30    0.77
   1  -7 -11    2.42    1.57
  -1  -7  11    1.32    1.05
   1  -7 -11    1.40    0.94
  -1  -7  11   -0.05    1.49
  -1  -7  11    2.19    2.15
  -1  -7  11    0.96    1.51
  -1  -7  11    0.09    1.42
  -1  -7  11    0.84    0.92
  -1  -7  10   13.00    1.24
  -1  -7  10   10.23    1.53
  -1  -7  10    9.58    0.96
   1  -7 -10   10.17    1.09
  -1  -7  10   11.27    1.40
   1  -7 -10   12.20    1.90
   1  -7 -10   10.66    1.28
  -1  -7  10    8.17    1.73
  -1  -7  10   11.16    1.78
  -1  -7   9   18.93    1.67
  -1  -7   9   22.67    1.95
  -1  -7   9   16.67    1.89
  -1  -7   9   17.71    1.47
   1  -7  -9   18.77    1.54
  -1  -7   9   20.82    1.85
   1  -7  -9   19.37    2.25
   1  -7  -9   20.85    1.74
  -1  -7   9   16.55    2.04
  -1  -7   9   20.41    2.08
  -1  -7   9   20.66    2.63
   1  -7  -8   13.41    1.65
  -1  -7   8   11.50    1.48
  -1  -7   8    8.80    1.36
  -1  -7   8    9.12    1.63
  -1  -7   8    9.99    1.18
   1  -7  -8    7.89    0.96
  -1  -7   8   11.44    1.54
   1  -7  -8    9.85    1.80
  -1  -7   8    8.58    1.50
  -1  -7   8    9.94    1.72
  -1  -7   8    8.85    2.51
   1  -7  -7    8.80    1.53
  -1  -7   7    7.08    1.08
  -1  -7   7    5.23    1.18
  -1  -7   7    8.13    1.11
   1  -7  -7    8.19    0.83
   1  -7  -7    7.24    1.25
  -1  -7   7    7.38    1.51
   1  -7  -7    6.00    1.68
  -1  -7   7    3.81    1.30
  -1  -7   7    8.00    1.61
  -1  -7   6   23.95    1.95
   1  -7  -6   23.71    2.22
  -1  -7   6   23.06    1.99
   1  -7  -6   22.28    1.81
   1  -7  -6   24.34    1.81
  -1  -7   6   25.21    1.76
   1  -7  -6   24.56    2.09
  -1  -7   6   22.19    2.31
   1  -7  -6   20.81    2.41
   1  -7  -6   22.89    1.88
  -1  -7   6   23.78    2.13
  -1  -7   6   20.67    2.24
  -1  -7   5   59.17    4.32
   1  -7  -5   56.58    4.45
   1  -7  -5   55.36    4.25
   1  -7  -5   61.00    4.25
  -1  -7   5   67.09    4.25
  -1  -7   5   59.73    4.22
  -1  -7   5   53.59    4.33
   1  -7  -5   57.12    4.43
   1  -7  -5   49.43    4.60
  -1  -7   5   55.18    4.41
  -1  -7   5   54.56    4.48
  -1  -7   4   12.19    1.79
  -1  -7   4   11.66    1.94
   1  -7  -4   15.34    1.77
   1  -7  -4   15.13    1.52
  -1  -7   4   23.95    1.52
   1  -7  -4   21.50    1.54
  -1  -7   4   22.70    1.48
   1  -7  -4   25.79    1.55
   1  -7  -4   13.62    2.24
   1  -7  -4   17.23    1.69
   1  -7  -4   15.72    1.97
  -1  -7   4   12.49    1.68
  -1  -7   3   34.29    3.32
   1  -7  -3   38.72    3.05
   1  -7  -3   39.37    3.19
   1  -7  -3   40.07    3.32
   1  -7  -3   37.84    3.61
   1  -7  -3   39.25    3.13
   1  -7  -3   44.31    3.06
   1  -7  -3   42.29    3.05
  -1  -7   3   43.70    3.04
  -1  -7   3   45.66    3.03
  -1  -7   2  121.41    7.97
   1  -7  -2  111.72    7.97
  -1  -7   2  110.04    7.96
   1  -7  -2  116.03    7.97
   1  -7  -2   98.93    7.96
   1  -7  -2  115.86    8.08
   1  -7  -2  115.82    7.97
   1  -7  -2  114.11    8.04
  -1  -7   2  122.49    8.18
   1  -7  -1   82.32    5.15
  -1  -7   1   76.96    5.20
   1  -7  -1   70.06    4.98
   1  -7  -1   68.74    4.98
  -1  -7   1   73.41    4.97
  -1  -7   1   63.12    4.96
   1  -7  -1   69.60    4.97
   1  -7  -1   70.75    5.07
   1  -7  -1   68.98    4.98
   1  -7  -1   67.48    5.06
  -1  -7   1   71.24    5.12
  -1  -7   1   73.47    5.08
   1  -7  -1   66.15    5.02
  -1  -7   1   72.17    5.02
   1  -7   0   64.74    4.57
   1  -7   0   66.60    4.42
  -1  -7   0   60.24    4.41
  -1  -7   0   65.83    4.43
   1  -7   0   63.85    4.43
   1  -7   0   68.08    4.43
  -1  -7   0   53.77    4.41
   1  -7   0   62.33    4.42
   1  -7   0   63.04    4.58
  -1  -7   0   54.16    4.99
  -1  -7   0   61.94    4.48
   1  -7   0   57.00    4.47
  -1  -7   0   63.95    4.49
  -1  -7   0   56.58    4.46
   1  -7   1    0.69    0.91
   1  -7   1    0.98    0.63
   1  -7   1    0.55    0.55
  -1  -7  -1    0.43    0.37
  -1  -7  -1    0.51    0.47
  -1  -7  -1    0.97    0.54
  -1  -7  -1    0.24    0.50
   1  -7   1    0.68    0.59
   1  -7   1    0.49    0.50
  -1  -7  -1   -0.46    1.82
   1  -7   1    1.95    1.38
  -1  -7  -1    0.57    0.55
  -1  -7  -1    0.46    0.73
   1  -7   1    0.15    0.75
  -1  -7  -1    1.07    0.82
   1  -7   2   13.71    1.29
  -1  -7  -2   15.03    1.27
  -1  -7  -2   12.59    1.21
   1  -7   2   15.80    1.21
   1  -7   2   13.13    1.25
  -1  -7  -2   16.68    1.20
  -1  -7  -2   17.03    1.58
  -1  -7  -2   17.66    1.18
   1  -7   2   16.89    1.25
  -1  -7  -2   16.36    1.32
  -1  -7  -2   15.77    2.12
   1  -7   2   14.62    1.94
  -1  -7  -2   16.91    1.34
   1  -7   2   15.22    1.41
  -1  -7  -3   26.40    2.45
   1  -7   3   29.32    2.26
   1  -7   3   29.94    2.30
   1  -7   3   29.79    2.16
  -1  -7  -3   28.10    2.15
   1  -7   3   28.67    2.14
   1  -7   3   29.13    2.10
  -1  -7  -3   25.50    2.10
  -1  -7  -3   29.95    2.42
  -1  -7  -3   30.93    2.11
   1  -7   3   29.02    2.14
   1  -7   3   29.66    2.65
  -1  -7  -3   28.84    2.80
   1  -7   3   36.96    2.45
   1  -7   3   25.63    2.46
  -1  -7  -4  176.58   12.69
   1  -7   4  186.90   12.67
   1  -7   4  169.19   12.61
   1  -7   4  198.56   12.68
  -1  -7  -4  175.86   12.62
   1  -7   4  179.78   12.61
   1  -7   4  174.44   12.59
  -1  -7  -4  206.01   12.79
   1  -7   4  184.49   12.75
  -1  -7  -4  170.17   12.87
   1  -7   4  171.68   12.74
  -1  -7  -5   19.68    2.17
   1  -7   5   16.69    1.92
   1  -7   5   19.34    1.97
   1  -7   5   27.32    1.82
   1  -7   5   27.03    2.02
   1  -7   5   24.32    1.73
   1  -7   5   27.51    1.80
  -1  -7  -5   24.67    1.82
  -1  -7  -5   19.93    2.14
   1  -7   5   23.49    2.25
  -1  -7  -5   19.15    2.50
  -1  -7  -5   21.49    1.82
   1  -7   5   18.00    2.19
   1  -7   6   28.05    2.66
  -1  -7  -6   31.35    2.68
   1  -7   6   32.67    2.50
   1  -7   6   30.10    2.49
   1  -7   6   29.58    2.30
   1  -7   6   35.65    2.52
   1  -7   6   38.34    2.37
  -1  -7  -6   31.53    2.35
  -1  -7  -6   33.97    2.73
   1  -7   6   32.47    2.69
  -1  -7  -6   30.48    2.42
  -1  -7  -6   29.98    2.96
   1  -7   6   29.19    2.73
   1  -7   7    8.27    1.17
   1  -7   7   10.03    1.23
  -1  -7  -7    9.01    1.57
   1  -7   7   10.72    1.46
   1  -7   7   10.41    1.72
   1  -7   7    9.48    0.81
  -1  -7  -7    9.37    0.94
   1  -7   7    9.88    1.43
  -1  -7  -7    8.61    1.92
   1  -7   7    8.49    1.56
   1  -7   7    7.82    2.60
  -1  -7  -8    4.08    1.54
   1  -7   8    5.75    1.09
   1  -7   8    7.16    0.69
   1  -7   8    9.29    1.63
  -1  -7  -8    7.50    0.82
  -1  -7  -8    5.62    1.39
   1  -7   8    4.51    1.23
  -1  -7  -8    5.43    1.77
   1  -7   8    3.59    1.46
   1  -7   8    5.39    2.47
  -1  -7  -8    6.43    0.97
  -1  -7  -9   32.64    2.91
   1  -7   9   33.38    2.69
   1  -7   9   33.85    2.52
  -1  -7  -9   36.52    2.57
  -1  -7  -9   36.59    3.09
   1  -7   9   36.69    2.75
  -1  -7  -9   31.21    3.10
  -1  -7  -9   34.46    2.70
   1  -7   9   32.53    3.42
   1  -7   9   34.81    2.68
   1  -7   9   28.31    2.86
   1  -7  10    1.77    1.03
  -1  -7 -10    1.54    1.65
   1  -7  10    1.32    0.61
  -1  -7 -10    1.48    0.72
  -1  -7 -10    1.98    1.52
   1  -7  10    1.85    1.04
  -1  -7 -10    1.16    1.62
   1  -7  10    1.63    1.68
   1  -7  10    1.71    0.96
   1  -7  10    0.33    1.40
   1  -7  10    0.88    2.11
  -1  -7 -10    0.98    0.84
   1  -7  11   18.45    2.50
   1  -7  11   28.50    2.11
  -1  -7 -11   30.62    2.58
   1  -7  11   23.36    1.92
  -1  -7 -11   25.45    1.93
  -1  -7 -11   35.28    2.67
   1  -7  11   24.38    2.06
  -1  -7 -11   21.81    2.09
   1  -7  11   20.60    2.36
   1  -7  11   27.20    2.10
   1  -7  11   18.44    2.87
   1  -7  11   18.72    2.54
   1  -7  12   24.24    1.75
   1  -7  12   16.63    2.15
   1  -7  12   14.39    1.52
  -1  -7 -12   16.97    1.50
  -1  -7 -12   23.83    2.40
  -1  -7 -12   17.01    1.71
   1  -7  12   13.82    2.30
   1  -7  12   19.12    2.03
   1  -7  12   21.21    1.71
   1  -7  13   25.50    1.91
   1  -7  13   19.31    2.52
  -1  -7 -13   27.82    2.63
   1  -7  13   16.03    2.09
   1  -7  13   18.15    1.75
  -1  -7 -13   17.61    1.88
   1  -7  13   26.18    1.89
   1  -7  13   18.73    2.23
   1  -7  14   24.41    2.23
   1  -7  14   21.91    2.52
   1  -7  14   25.06    2.27
  -1  -7 -14   31.32    2.12
  -1  -7 -14   32.52    2.97
  -1  -7 -15    9.71    1.96
  -1  -7 -15    9.02    0.94
   1  -7  16    1.49    1.20
  -1  -7 -16    3.39    1.64
   1  -7  16    2.04    1.74
  -1  -7 -16    3.03    0.64
   1  -7  17    4.48    1.18
  -1  -7 -17    6.83    0.73
  -1  -7 -17    5.26    0.71
  -1  -7 -18    5.70    1.07
  -1  -7 -18    4.56    0.62
  -1  -7 -18    7.25    0.68
  -1  -7 -19    1.00    0.83
   1  -7  19    0.73    0.76
   1  -7  19    1.74    0.84
   1  -7  19    1.54    1.35
  -1  -7 -19    1.42    0.46
  -1  -7 -19    1.62    0.40
  -1  -7 -20    3.35    0.65
   1  -7  20    0.39    1.12
   1  -7  20    1.27    0.75
  -1  -7 -20    2.12    0.40
   1  -6 -21    2.05    0.71
  -1  -6  21    0.31    1.25
  -1  -6  21   -0.55    0.76
   1  -6 -21    1.19    0.38
  -1  -6  20    4.50    1.49
  -1  -6  20    2.70    0.94
   1  -6 -20    4.25    0.53
   1  -6 -20    3.41    0.51
  -1  -6  19    0.33    0.92
  -1  -6  19   -0.55    1.02
   1  -6 -19    0.77    0.47
   1  -6 -18    1.28    1.33
  -1  -6  18   -1.56    1.15
   1  -6 -18    0.53    0.56
  -1  -6  17    2.57    1.22
  -1  -6  17    3.94    0.95
   1  -6 -17    6.40    1.71
  -1  -6  16    6.26    1.11
  -1  -6  16    5.01    1.97
   1  -6 -16    5.08    1.20
   1  -6 -15    3.00    1.79
  -1  -6  15    2.63    1.36
  -1  -6  15    2.89    0.93
  -1  -6  15    3.67    1.03
  -1  -6  15    2.66    1.82
   1  -6 -15    4.42    1.12
  -1  -6  15    2.96    1.48
  -1  -6  14    4.06    1.53
  -1  -6  14    4.91    0.91
   1  -6 -14    4.00    0.85
   1  -6 -14    7.82    1.87
  -1  -6  14    4.52    0.93
  -1  -6  14    2.12    1.79
  -1  -6  14    3.75    1.52
  -1  -6  14    4.72    1.04
   1  -6 -14    4.65    1.15
  -1  -6  14    3.32    1.41
  -1  -6  14    4.69    1.05
  -1  -6  13   12.73    2.27
  -1  -6  13   19.18    1.76
  -1  -6  13   14.02    2.00
  -1  -6  13   13.16    2.05
  -1  -6  13   21.25    1.62
   1  -6 -13   22.73    1.63
   1  -6 -13   26.84    2.44
   1  -6 -13   18.85    1.85
  -1  -6  13   18.24    1.73
  -1  -6  13   17.44    2.08
  -1  -6  12   21.36    2.34
  -1  -6  12   22.68    2.51
  -1  -6  12   24.93    2.08
  -1  -6  12   19.22    2.35
  -1  -6  12   25.57    1.96
   1  -6 -12   28.83    1.99
  -1  -6  12   24.29    2.08
   1  -6 -12   23.73    2.19
  -1  -6  12   27.45    2.10
  -1  -6  12   21.26    2.40
  -1  -6  12   21.88    2.53
  -1  -6  11   45.16    3.92
  -1  -6  11   42.26    3.98
  -1  -6  11   54.10    3.73
  -1  -6  11   46.63    3.62
   1  -6 -11   52.69    3.66
  -1  -6  11   52.82    3.75
   1  -6 -11   48.71    3.82
  -1  -6  11   51.22    4.25
  -1  -6  11   46.54    3.91
  -1  -6  11   43.42    3.98
  -1  -6  10   11.48    1.23
  -1  -6  10    8.49    1.63
  -1  -6  10   11.88    1.01
   1  -6 -10   12.72    1.11
  -1  -6  10   10.96    1.38
   1  -6 -10    9.87    1.84
  -1  -6  10   11.72    1.65
   1  -6 -10   10.73    1.32
  -1  -6  10   11.62    2.21
  -1  -6  10    7.66    1.72
   1  -6  -9   14.57    1.76
  -1  -6   9   17.35    1.60
   1  -6  -9   12.49    1.17
  -1  -6   9   12.02    1.60
  -1  -6   9   13.60    1.53
   1  -6  -9   14.07    1.90
   1  -6  -9   12.95    1.39
  -1  -6   9   13.13    1.75
  -1  -6   9   11.36    1.75
  -1  -6   9   13.30    2.26
  -1  -6   8   34.83    3.04
   1  -6  -8   40.07    3.10
   1  -6  -8   42.65    2.84
  -1  -6   8   43.42    2.94
  -1  -6   8   35.03    3.04
   1  -6  -8   36.79    3.26
  -1  -6   8   26.99    3.10
  -1  -6   8   34.59    3.18
   1  -6  -7   11.53    1.67
  -1  -6   7   16.51    1.38
   1  -6  -7   14.86    1.17
  -1  -6   7   12.69    1.72
   1  -6  -7   13.85    1.33
   1  -6  -7   12.51    1.83
  -1  -6   7   11.55    1.76
  -1  -6   7    7.91    1.54
  -1  -6   6   39.35    2.74
   1  -6  -6   36.80    2.90
  -1  -6   6   35.92    2.75
   1  -6  -6   35.27    2.64
   1  -6  -6   43.25    2.90
  -1  -6   6   30.78    2.97
   1  -6  -6   31.65    3.05
   1  -6  -6   33.68    2.71
  -1  -6   6   39.44    2.89
  -1  -6   6   30.47    2.94
  -1  -6   5  129.44    9.69
  -1  -6   5  109.95    9.73
   1  -6  -5  153.61    9.75
  -1  -6   5  142.07    9.63
   1  -6  -5  137.87    9.65
   1  -6  -5  121.28    9.79
  -1  -6   5  134.56    9.58
   1  -6  -5  125.75    9.60
  -1  -6   5  145.72    9.59
   1  -6  -4   42.37    3.02
  -1  -6   4   38.35    2.92
  -1  -6   4   39.89    2.81
  -1  -6   4   39.94    2.79
   1  -6  -4   35.26    2.83
   1  -6  -4   35.56    3.22
   1  -6  -3  181.32   12.91
   1  -6  -3  158.54   13.01
   1  -6  -3  183.32   12.89
  -1  -6   3  183.24   12.81
   1  -6  -3  180.53   12.82
   1  -6  -2  454.00   32.53
  -1  -6   2  447.86   32.52
  -1  -6   2  479.88   32.61
   1  -6  -2  479.93   32.57
   1  -6  -2  410.31   32.69
  -1  -6   2  534.26   32.66
   1  -6  -2  478.51   32.60
   1  -6  -1  430.84   34.62
  -1  -6   1  513.50   34.67
   1  -6  -1  474.67   34.67
   1  -6  -1  508.90   34.66
  -1  -6   1  558.88   34.69
  -1  -6   1  557.10   34.69
  -1  -6   1  550.27   34.74
   1  -6   0  118.75    9.71
  -1  -6   0  127.51    9.75
  -1  -6   0  149.19    9.83
   1  -6   0  136.22    9.75
  -1  -6   0  140.26    9.78
   1  -6   0  130.79    9.75
  -1  -6   0  133.42    9.69
  -1  -6   0  114.96    9.95
  -1  -6   0  147.71    9.66
   1  -6   0  138.36    9.67
   1  -6   1   52.92    4.46
  -1  -6  -1   57.99    4.55
   1  -6   1   64.89    4.36
  -1  -6  -1   63.44    4.36
   1  -6   1   67.62    4.36
   1  -6   1   56.40    4.36
  -1  -6  -1   53.84    4.46
  -1  -6  -1   64.46    4.39
  -1  -6  -1   57.99    4.77
   1  -6   1   59.48    4.60
   1  -6   1   53.66    4.40
  -1  -6  -2   45.07    3.25
   1  -6   2   44.14    3.01
  -1  -6  -2   42.57    3.00
   1  -6   2   42.20    3.00
   1  -6   2   37.54    3.00
  -1  -6  -2   42.79    3.18
   1  -6   2   41.92    3.45
  -1  -6  -2   40.91    3.50
   1  -6   2   39.56    3.07
   1  -6   3   17.91    1.35
   1  -6   3   17.95    1.33
  -1  -6  -3   18.61    1.34
   1  -6   3   14.74    1.32
  -1  -6  -3   14.75    1.61
   1  -6   3   14.45    1.89
  -1  -6  -3   16.63    2.06
  -1  -6  -3   16.34    1.72
  -1  -6  -4   38.42    2.37
   1  -6   4   23.57    2.07
   1  -6   4   26.28    2.05
  -1  -6  -4   24.44    2.06
  -1  -6  -4   35.25    2.33
   1  -6   4   32.66    2.48
  -1  -6  -4   29.34    2.66
  -1  -6  -4   29.55    2.10
   1  -6   4   30.58    2.19
   1  -6   4   30.64    2.22
  -1  -6  -5   23.94    2.17
   1  -6   5   24.75    1.98
   1  -6   5   23.74    2.15
   1  -6   5   26.06    1.97
   1  -6   5   22.77    1.84
   1  -6   5   27.86    2.02
   1  -6   5   24.82    1.83
  -1  -6  -5   22.94    1.84
  -1  -6  -5   25.63    2.16
   1  -6   5   26.32    2.26
  -1  -6  -5   23.31    2.45
  -1  -6  -5   24.65    1.91
   1  -6   5   21.30    2.18
   1  -6   6   85.18    6.27
   1  -6   6   85.64    6.20
  -1  -6  -6   80.37    6.25
   1  -6   6   88.96    6.18
   1  -6   6   80.87    6.31
   1  -6   6   81.00    6.10
   1  -6   6  100.62    6.12
  -1  -6  -6   82.32    6.12
  -1  -6  -6   99.18    6.38
   1  -6   6   93.90    6.28
  -1  -6  -6   85.56    6.21
  -1  -6  -6   85.55    6.45
   1  -6   6   68.91    6.57
   1  -6   6   67.87    6.28
   1  -6   7  102.34    6.77
  -1  -6  -7   88.03    6.82
   1  -6   7   96.75    6.78
   1  -6   7  101.32    6.85
   1  -6   7   89.81    6.68
  -1  -6  -7   94.29    6.70
  -1  -6  -7  110.51    7.00
   1  -6   7   98.67    6.82
  -1  -6  -7   88.22    7.03
  -1  -6  -7   96.36    6.82
   1  -6   7   84.61    7.12
   1  -6   7   84.41    6.87
   1  -6   8   42.15    3.86
  -1  -6  -8   43.50    3.98
   1  -6   8   67.08    4.03
   1  -6   8   55.84    3.76
  -1  -6  -8   59.39    3.78
   1  -6   8   49.78    3.92
  -1  -6  -8   45.94    4.22
   1  -6   8   36.53    3.95
   1  -6   8   46.06    4.41
   1  -6   9  123.48    8.08
  -1  -6  -9  110.43    8.11
   1  -6   9  107.34    7.98
  -1  -6  -9  112.80    7.99
  -1  -6  -9  147.67    8.38
   1  -6   9  114.74    8.06
  -1  -6  -9  103.46    8.13
  -1  -6  -9   93.89    8.28
   1  -6   9   94.45    8.14
   1  -6   9  125.23    8.07
   1  -6  10   -0.35    0.97
  -1  -6 -10    1.21    1.49
   1  -6  10   -0.24    0.64
  -1  -6 -10    0.33    0.63
  -1  -6 -10   -0.26    1.46
   1  -6  10   -0.21    0.93
  -1  -6 -10    0.24    1.55
  -1  -6 -10    0.38    0.96
   1  -6  10    2.17    2.06
   1  -6  10    0.98    1.24
   1  -6  10    0.38    0.93
  -1  -6 -11   34.79    2.75
   1  -6  11   34.22    2.43
   1  -6  11   23.48    2.75
   1  -6  11   27.65    2.29
  -1  -6 -11   31.81    2.28
  -1  -6 -11   42.02    2.91
  -1  -6 -11   26.16    2.48
  -1  -6 -11   22.07    2.83
   1  -6  11   25.41    2.87
   1  -6  11   28.43    2.61
   1  -6  11   33.35    2.44
   1  -6  11   27.62    3.15
   1  -6  12    2.57    0.80
  -1  -6 -12    1.79    0.67
   1  -6  12    1.36    0.90
  -1  -6 -12    2.80    1.01
   1  -6  12    1.71    1.42
   1  -6  12    1.99    1.82
   1  -6  12    1.32    1.00
   1  -6  12    1.55    1.02
   1  -6  12    0.57    1.57
  -1  -6 -12    3.44    1.63
   1  -6  13   32.02    3.74
   1  -6  13   39.56    3.54
   1  -6  13   51.84    3.29
  -1  -6 -13   54.06    3.81
   1  -6  13   39.88    3.22
   1  -6  13   39.82    3.21
  -1  -6 -13   38.58    3.38
   1  -6  13   41.19    3.49
   1  -6  13   48.75    3.30
   1  -6  13   39.72    3.78
  -1  -6 -14    8.79    1.80
  -1  -6 -14    5.55    1.20
   1  -6  14    4.50    1.13
   1  -6  14    4.54    1.59
   1  -6  14    4.15    2.02
   1  -6  15    1.72    1.41
   1  -6  15    0.25    1.37
  -1  -6 -15    0.97    1.50
   1  -6  15    0.13    1.96
   1  -6  15    1.72    1.04
  -1  -6 -15    1.69    1.07
  -1  -6 -16   10.65    1.72
   1  -6  16    7.43    1.90
  -1  -6 -16    9.08    0.86
  -1  -6 -17    5.75    1.44
   1  -6  17    3.00    1.70
   1  -6  17    2.05    1.16
  -1  -6 -17    5.75    0.65
  -1  -6 -18    5.67    0.64
  -1  -6 -18    6.84    0.68
  -1  -6 -19    3.32    0.88
   1  -6  19    3.04    0.87
   1  -6  19    3.18    0.95
  -1  -6 -19    3.98    0.52
  -1  -6 -19    3.05    0.46
  -1  -6 -20   10.03    0.94
  -1  -6 -20    9.20    0.73
  -1  -5  22    0.89    1.15
  -1  -5  21    3.51    0.90
   1  -5 -21    4.74    0.49
   1  -5 -21    3.15    0.44
  -1  -5  20    4.69    1.61
  -1  -5  20    3.10    1.01
   1  -5 -20    4.50    0.54
   1  -5 -20    2.79    0.48
  -1  -5  19    3.55    1.01
  -1  -5  19    1.31    1.09
   1  -5 -19    3.03    0.53
  -1  -5  18   -0.95    1.94
  -1  -5  18    0.34    1.14
   1  -5 -18   -0.21    1.27
  -1  -5  17   11.26    2.39
   1  -5 -17   13.89    1.91
  -1  -5  16    7.02    1.13
   1  -5 -16    8.51    1.31
  -1  -5  16    5.75    1.94
  -1  -5  16    6.70    1.11
  -1  -5  16    5.72    2.25
  -1  -5  16    5.11    1.44
   1  -5 -16    8.59    1.73
  -1  -5  15   12.15    1.87
  -1  -5  15   15.86    1.48
  -1  -5  15   15.40    1.83
  -1  -5  15   11.81    2.16
   1  -5 -15   21.13    2.18
  -1  -5  15   12.53    1.37
   1  -5 -15   15.03    1.69
  -1  -5  15   18.10    1.82
  -1  -5  15   15.38    2.46
  -1  -5  14    9.43    1.77
  -1  -5  14   14.14    1.31
   1  -5 -14   14.77    1.20
   1  -5 -14   18.05    2.02
  -1  -5  14   11.88    1.26
  -1  -5  14   10.42    1.73
   1  -5 -14   10.62    1.53
  -1  -5  14   13.17    1.40
  -1  -5  14   10.23    2.25
  -1  -5  14   10.12    1.69
  -1  -5  14   13.28    1.36
  -1  -5  13   35.27    3.17
  -1  -5  13   40.49    2.97
  -1  -5  13   30.71    3.47
  -1  -5  13   28.88    3.17
  -1  -5  13   31.98    2.81
  -1  -5  13   44.10    2.91
   1  -5 -13   49.32    2.90
   1  -5 -13   52.91    3.57
  -1  -5  13   40.24    2.93
   1  -5 -13   37.40    3.13
  -1  -5  13   31.71    3.14
  -1  -5  13   43.18    2.99
  -1  -5  12    6.49    0.82
   1  -5 -12    6.15    0.87
  -1  -5  12    6.04    1.02
  -1  -5  12    5.24    1.66
  -1  -5  12    4.60    1.43
  -1  -5  12    6.92    1.03
   1  -5 -12    5.29    1.20
  -1  -5  12    4.55    1.80
  -1  -5  12    7.61    1.05
  -1  -5  12    6.34    1.45
  -1  -5  12    4.78    0.61
  -1  -5  11   13.37    2.05
  -1  -5  11   17.52    1.50
  -1  -5  11   15.08    1.87
  -1  -5  11   15.86    1.21
  -1  -5  11   15.27    1.29
  -1  -5  11   16.87    1.52
   1  -5 -11   15.69    1.96
   1  -5 -11   15.09    1.65
  -1  -5  11   14.47    1.77
  -1  -5  11   10.91    1.92
  -1  -5  11   16.09    2.43
  -1  -5  10   39.80    3.43
   1  -5 -10   52.01    3.46
  -1  -5  10   42.02    3.06
  -1  -5  10   44.93    3.10
  -1  -5  10   43.02    3.23
   1  -5 -10   43.83    3.53
   1  -5 -10   44.27    3.35
  -1  -5  10   30.54    3.40
  -1  -5  10   40.81    3.72
  -1  -5  10   38.38    3.39
  -1  -5   9   33.90    2.59
  -1  -5   9   34.97    2.69
  -1  -5   9   29.80    2.99
  -1  -5   9   38.52    2.96
  -1  -5   9   41.71    2.85
   1  -5  -9   41.39    2.91
   1  -5  -9   42.12    3.12
   1  -5  -9   42.59    2.95
  -1  -5   8    0.71    0.29
  -1  -5   8   -0.13    0.57
  -1  -5   8    0.92    1.24
  -1  -5   8    0.48    1.31
  -1  -5   8    0.19    1.14
   1  -5  -8   -0.12    1.45
   1  -5  -8    0.70    1.32
  -1  -5   8    0.60    1.11
  -1  -5   7   17.66    1.83
  -1  -5   7   19.77    1.53
  -1  -5   7   20.71    1.69
   1  -5  -7   19.98    2.15
   1  -5  -7   20.48    1.74
  -1  -5   7   18.89    1.93
  -1  -5   7   18.65    2.00
  -1  -5   6    3.76    0.40
  -1  -5   6    3.40    0.54
   1  -5  -6    2.23    0.84
  -1  -5   6    3.22    1.41
   1  -5  -6    3.56    1.48
  -1  -5   6    3.79    0.96
  -1  -5   5   11.59    1.17
  -1  -5   5   10.81    1.63
   1  -5  -5   10.24    1.13
   1  -5  -5   10.14    1.63
  -1  -5   5   10.62    0.92
  -1  -5   5   12.69    0.98
  -1  -5   4   38.88    2.81
   1  -5  -4   30.21    2.74
   1  -5  -4   35.75    3.11
   1  -5  -4   36.64    2.79
  -1  -5   4   42.94    2.72
   1  -5  -3   15.88    2.01
  -1  -5   3   16.99    1.27
   1  -5  -3   18.98    1.51
  -1  -5   2  932.90   65.70
   1  -5  -2  843.61   65.75
   1  -5  -2  962.45   65.68
  -1  -5   2 1002.31   65.74
   1  -5  -2  889.10   65.69
   1  -5  -1  613.60   45.69
  -1  -5   1  702.42   45.73
   1  -5  -1  612.77   45.73
  -1  -5   1  698.04   45.78
   1  -5  -1  713.66   45.73
  -1  -5   1  599.09   45.85
  -1  -5   0  121.39    9.21
   1  -5   0  121.39    9.18
   1  -5   0  139.08    9.22
  -1  -5   0  145.13    9.29
  -1  -5   0  116.90    9.39
   1  -5   0  133.83    9.22
  -1  -5  -1  425.13   30.82
   1  -5   1  448.14   30.81
   1  -5   1  445.72   30.78
   1  -5   1  447.92   30.86
  -1  -5  -1  424.92   30.77
  -1  -5  -1  413.27   30.89
  -1  -5  -2  201.50   14.63
   1  -5   2  206.79   14.75
  -1  -5  -2  202.62   14.73
   1  -5   2  211.36   14.66
  -1  -5  -3   21.47    1.84
   1  -5   3   20.60    2.11
  -1  -5  -3   21.85    1.67
  -1  -5  -3   21.26    2.24
   1  -5   3   24.09    2.29
   1  -5   4   13.41    1.99
   1  -5   4   10.70    1.05
  -1  -5  -4   10.67    1.03
  -1  -5  -4   14.26    1.40
   1  -5   4   17.02    1.64
  -1  -5  -4   14.40    1.82
  -1  -5  -4   12.76    1.14
   1  -5   4   13.68    1.23
   1  -5   5   18.30    2.26
   1  -5   5   14.77    1.30
   1  -5   5   17.49    1.28
  -1  -5  -5   14.88    1.28
  -1  -5  -5   19.26    1.64
   1  -5   5   17.20    1.69
  -1  -5  -5   16.22    2.04
   1  -5   5   16.09    1.49
  -1  -5  -6   53.32    4.27
   1  -5   6   59.06    4.17
   1  -5   6   55.10    4.25
   1  -5   6   53.72    4.17
   1  -5   6   62.37    4.71
   1  -5   6   55.50    4.09
   1  -5   6   54.00    4.07
   1  -5   6   69.03    4.09
  -1  -5  -6   55.83    4.10
  -1  -5  -6   66.42    4.36
   1  -5   6   54.09    4.26
  -1  -5  -6   55.10    4.48
   1  -5   6   42.97    4.26
  -1  -5  -7   33.57    2.95
   1  -5   7   37.29    2.83
   1  -5   7   34.79    2.69
   1  -5   7   44.64    3.06
  -1  -5  -7   39.29    2.72
  -1  -5  -7   48.96    3.07
   1  -5   7   38.23    2.90
  -1  -5  -7   36.52    3.23
   1  -5   7   36.11    3.55
   1  -5   7   30.69    2.94
  -1  -5  -8    8.31    1.44
   1  -5   8    9.82    1.12
  -1  -5  -8    8.70    0.85
   1  -5   8    7.03    0.80
   1  -5   8   10.29    1.20
  -1  -5  -8    9.22    1.76
   1  -5   8    8.83    1.29
   1  -5   9   29.41    2.14
  -1  -5  -9   25.09    2.32
   1  -5   9   23.68    1.96
  -1  -5  -9   25.68    1.96
   1  -5   9   27.75    2.12
  -1  -5  -9   23.29    2.52
   1  -5   9   30.88    2.11
   1  -5   9   21.67    2.23
  -1  -5 -10   13.91    1.72
   1  -5  10   15.66    1.40
   1  -5  10   10.64    1.15
  -1  -5 -10   13.25    1.13
  -1  -5 -10   16.68    1.83
   1  -5  10   12.08    1.32
  -1  -5 -10   12.96    1.89
   1  -5  10   10.96    1.56
   1  -5  10   11.01    2.28
   1  -5  10   14.37    1.35
   1  -5  11    1.50    1.57
  -1  -5 -11    1.04    1.58
   1  -5  11    0.73    0.93
   1  -5  11    0.31    0.70
  -1  -5 -11    0.77    0.60
   1  -5  11    1.66    0.95
   1  -5  11    0.04    1.17
   1  -5  11    0.72    2.12
   1  -5  11    0.31    1.59
  -1  -5 -11    0.94    1.49
  -1  -5 -11    1.18    1.41
  -1  -5 -12   26.53    2.28
   1  -5  12   21.97    1.73
   1  -5  12   19.66    1.74
   1  -5  12   16.42    2.45
   1  -5  12   16.25    2.02
   1  -5  12   22.33    1.84
   1  -5  12   20.63    1.79
   1  -5  12   17.54    2.18
   1  -5  13   69.12    4.34
   1  -5  13   54.71    4.55
  -1  -5 -13   72.08    4.78
   1  -5  13   56.33    4.31
   1  -5  13   54.65    4.28
  -1  -5 -13   51.18    4.47
   1  -5  13   62.76    4.36
   1  -5  13   51.87    4.74
   1  -5  13   53.48    4.48
   1  -5  14   -1.14    2.23
   1  -5  14   -1.47    1.51
  -1  -5 -14    2.55    1.53
  -1  -5 -14    0.03    1.08
   1  -5  14    1.36    1.00
  -1  -5 -15    0.42    1.36
  -1  -5 -15   -0.03    1.08
   1  -5  15   -0.06    1.03
   1  -5  15    2.45    2.22
   1  -5  15   -1.36    1.42
   1  -5  15    0.94    1.45
  -1  -5 -16    7.38    1.50
  -1  -5 -16    7.36    0.76
   1  -5  16    5.23    1.51
   1  -5  17    4.41    2.05
  -1  -5 -17    5.83    1.29
  -1  -5 -17    4.10    0.59
   1  -5  17    5.74    1.78
   1  -5  17    3.79    1.18
   1  -5  18    3.23    1.80
  -1  -5 -18    4.13    0.53
  -1  -5 -18    4.27    0.59
   1  -5  18    3.12    1.08
  -1  -5 -19   -0.09    0.35
  -1  -5 -19    0.29    0.43
  -1  -5 -19   -0.14    0.81
   1  -5  19   -0.25    0.88
   1  -5  19    0.29    0.91
  -1  -5 -20    1.75    0.38
  -1  -5 -20    2.23    0.71
   1  -5  20    1.43    0.81
   1  -5  20    1.33    1.29
   1  -5  21   -0.17    1.07
  -1  -4  22    0.48    1.22
   1  -4 -21    2.44    0.40
   1  -4 -21    1.55    0.33
   1  -4 -21    2.22    0.74
  -1  -4  21    1.70    0.86
  -1  -4  21    2.33    1.45
   1  -4 -20    0.77    0.39
  -1  -4  20    1.61    0.98
  -1  -4  20   -0.08    1.61
  -1  -4  19    2.96    2.19
  -1  -4  19    0.97    1.05
   1  -4 -19    1.00    0.46
  -1  -4  19    1.72    1.11
  -1  -4  18    2.52    2.22
   1  -4 -18    3.52    1.27
  -1  -4  18    2.06    1.23
   1  -4 -17    6.28    1.46
   1  -4 -17    4.57    1.27
  -1  -4  16    5.22    2.35
  -1  -4  16    3.59    1.34
   1  -4 -16    1.45    1.40
  -1  -4  16    0.76    1.83
  -1  -4  16    2.22    0.96
   1  -4 -16    0.34    1.17
  -1  -4  15    0.55    0.52
  -1  -4  15    0.77    1.50
  -1  -4  15    1.48    0.94
   1  -4 -15    0.81    1.46
  -1  -4  15    1.10    1.38
  -1  -4  15    1.26    2.11
  -1  -4  15    3.13    1.89
  -1  -4  15    1.93    0.91
   1  -4 -15    0.51    1.14
  -1  -4  15   -0.73    1.30
  -1  -4  14   11.46    1.70
  -1  -4  14   12.65    1.09
  -1  -4  14   11.30    1.32
   1  -4 -14   14.40    1.19
   1  -4 -14   18.75    1.89
  -1  -4  14   11.58    1.27
  -1  -4  14   13.61    1.71
  -1  -4  14   11.71    2.28
   1  -4 -14   12.09    1.60
  -1  -4  14   14.89    1.36
  -1  -4  14   13.56    1.70
  -1  -4  13   13.66    1.16
  -1  -4  13   15.58    1.32
  -1  -4  13   13.92    1.35
  -1  -4  13   16.54    1.44
  -1  -4  13   12.53    1.71
  -1  -4  13   15.53    1.41
  -1  -4  13   13.70    1.76
  -1  -4  13   10.65    2.24
  -1  -4  12   24.19    2.24
  -1  -4  12   27.37    1.96
  -1  -4  12   24.58    1.76
  -1  -4  12   20.80    1.84
   1  -4 -12   18.67    2.28
  -1  -4  12   26.48    1.96
  -1  -4  12   20.51    2.17
  -1  -4  12   17.86    2.41
  -1  -4  11   17.79    1.94
  -1  -4  11   19.39    1.59
  -1  -4  11   18.10    1.35
  -1  -4  11   17.54    1.43
  -1  -4  11   18.42    1.58
   1  -4 -11   16.11    1.97
  -1  -4  11   16.44    1.83
  -1  -4  11   14.42    2.05
  -1  -4  10    3.51    1.41
   1  -4 -10    4.29    1.49
  -1  -4  10    3.90    0.47
  -1  -4  10    4.55    0.65
   1  -4 -10    3.92    1.40
  -1  -4  10    4.55    0.95
  -1  -4  10    4.23    1.50
  -1  -4  10    3.54    1.23
  -1  -4  10    3.89    2.04
  -1  -4   9   11.71    1.09
  -1  -4   9   11.73    0.91
  -1  -4   9   13.41    1.33
  -1  -4   9   12.84    2.15
  -1  -4   9   12.47    1.57
  -1  -4   9    8.53    1.63
   1  -4  -9   11.06    1.69
  -1  -4   9    8.86    1.62
  -1  -4   8    3.04    1.11
  -1  -4   8    2.43    1.07
  -1  -4   8    2.07    0.36
  -1  -4   8    1.85    0.59
   1  -4  -8    3.00    1.43
  -1  -4   7  121.81    9.00
  -1  -4   7  126.55    8.93
   1  -4  -7  127.84    9.10
  -1  -4   6   40.50    3.41
   1  -4  -6   43.48    3.50
  -1  -4   6   45.37    3.20
   1  -4  -5   16.92    1.47
   1  -4  -5   16.91    1.79
  -1  -4   5   15.54    1.27
  -1  -4   5   17.25    1.24
   1  -4  -4  259.20   18.50
   1  -4  -4  279.47   18.44
  -1  -4   4  252.96   18.39
   1  -4  -3  131.34    9.84
   1  -4  -3  139.99    9.75
  -1  -4   3  136.85    9.70
  -1  -4   2  142.32    9.97
   1  -4  -2  137.70   10.05
   1  -4  -2  153.37    9.95
  -1  -4   2  153.56   10.00
  -1  -4   2  134.33    9.88
   1  -4  -2  152.71    9.96
  -1  -4   1 1142.36   76.84
   1  -4  -1 1042.34   76.84
  -1  -4   1 1140.65   76.87
   1  -4  -1 1131.15   76.84
   1  -4  -1  979.57   76.91
  -1  -4   1  984.86   76.92
  -1  -4   0 2078.75  150.33
   1  -4   0 1977.79  150.30
   1  -4   0 2229.94  150.32
   1  -4   0 2285.22  150.32
  -1  -4   0 2137.15  150.38
  -1  -4  -1  232.42   16.96
   1  -4   1  251.49   17.02
  -1  -4  -1  238.21   17.05
   1  -4   1  238.52   16.95
   1  -4   2  100.03    7.55
  -1  -4  -2   97.63    7.31
  -1  -4  -2  104.59    7.50
   1  -4   2  107.85    7.29
  -1  -4  -2   98.55    7.36
  -1  -4  -3   97.69    7.46
  -1  -4  -3  104.57    7.35
   1  -4   4   13.15    1.51
  -1  -4  -4   12.46    1.34
  -1  -4  -4   12.48    1.75
   1  -4   4   10.23    2.01
   1  -4   5    6.82    1.02
  -1  -4  -5    7.13    1.15
   1  -4   5    6.93    1.23
  -1  -4  -5    6.60    1.61
   1  -4   5    5.10    1.96
   1  -4   6   12.98    2.18
   1  -4   6   10.86    0.88
  -1  -4  -6   11.71    0.98
   1  -4   6   10.29    0.91
   1  -4   6   10.44    0.98
   1  -4   6   12.25    1.33
  -1  -4  -6    9.91    1.77
   1  -4   6   14.95    1.21
   1  -4   7    7.24    0.79
  -1  -4  -7    8.71    0.85
   1  -4   7    9.83    1.18
  -1  -4  -7    9.50    1.72
   1  -4   7    9.12    0.73
   1  -4   7   11.21    2.24
   1  -4   8   -0.08    0.87
  -1  -4  -8    0.02    1.27
   1  -4   8    0.24    0.39
   1  -4   8    2.88    2.10
   1  -4   8    0.50    0.51
  -1  -4  -8    0.58    0.58
  -1  -4  -8    0.45    1.23
   1  -4   8    0.18    0.90
  -1  -4  -8    0.16    1.53
   1  -4   8   -0.13    1.10
   1  -4   8   -0.79    0.84
  -1  -4  -9    2.00    1.30
   1  -4   9    2.31    0.93
   1  -4   9    1.98    0.47
   1  -4   9    3.95    0.63
  -1  -4  -9    3.73    0.61
   1  -4   9    1.33    1.24
   1  -4   9    2.69    0.90
  -1  -4  -9    3.78    1.56
   1  -4   9    0.90    1.08
   1  -4   9    2.79    0.89
   1  -4   9    1.94    2.00
   1  -4  10    9.08    1.80
  -1  -4 -10   12.42    1.61
   1  -4  10   11.58    1.24
   1  -4  10   10.39    0.93
   1  -4  10   13.06    1.08
  -1  -4 -10   12.07    1.02
  -1  -4 -10   13.85    1.61
   1  -4  10    9.36    1.51
  -1  -4 -10   13.40    1.83
   1  -4  10   10.67    1.22
   1  -4  10    7.41    1.41
   1  -4  10   11.18    2.28
   1  -4  11    3.38    1.60
   1  -4  11    6.19    0.98
   1  -4  11    4.78    0.59
   1  -4  11    2.82    0.80
  -1  -4 -11    3.65    0.66
  -1  -4 -11    5.97    1.45
   1  -4  11    4.42    0.89
  -1  -4 -11    4.14    1.56
   1  -4  11    4.98    1.20
   1  -4  11    6.23    0.98
   1  -4  11    3.17    1.73
   1  -4  12   42.85    3.62
   1  -4  12   55.59    3.36
   1  -4  12   45.99    3.32
  -1  -4 -12   52.70    3.71
   1  -4  12   37.59    3.23
   1  -4  12   45.45    3.32
  -1  -4 -12   37.80    3.67
   1  -4  12   52.91    3.37
   1  -4  12   40.98    3.47
   1  -4  12   35.83    3.76
   1  -4  13    1.07    0.90
  -1  -4 -13   -0.17    1.33
   1  -4  13    1.25    1.48
   1  -4  13    1.34    1.83
   1  -4  13    0.56    0.95
   1  -4  13    0.75    0.81
   1  -4  14    7.69    1.21
   1  -4  14    8.03    2.04
  -1  -4 -14    9.22    1.51
   1  -4  14    7.86    1.67
  -1  -4 -15    3.25    1.27
   1  -4  15    4.33    2.43
   1  -4  15    5.27    1.45
  -1  -4 -15    4.10    1.31
   1  -4  16    8.30    1.50
  -1  -4 -16    8.02    1.42
  -1  -4 -16    8.29    1.44
   1  -4  17    5.81    1.44
   1  -4  17    6.65    2.36
  -1  -4 -17    6.25    1.27
  -1  -4 -17    6.76    0.65
   1  -4  17    4.24    1.28
   1  -4  17    5.38    1.92
   1  -4  18    3.88    2.16
  -1  -4 -18    2.04    0.43
   1  -4  18    3.18    1.10
  -1  -4 -19    3.06    0.45
  -1  -4 -19    2.29    0.39
   1  -4  19    4.16    1.93
   1  -4  19    1.95    0.97
   1  -4  19    3.27    0.98
  -1  -4 -19    3.18    0.80
  -1  -4 -20    3.24    0.43
  -1  -4 -20    3.06    0.72
   1  -4  21    1.32    1.13
  -1  -3  22   -0.10    1.30
  -1  -3  21    2.89    1.50
  -1  -3  21    3.68    1.91
   1  -3 -21    1.14    0.37
  -1  -3  20   -0.84    1.67
  -1  -3  20    0.80    0.98
  -1  -3  20    0.66    2.15
   1  -3 -20    0.21    0.36
  -1  -3  19    0.25    2.26
  -1  -3  19    3.14    1.12
  -1  -3  19    1.71    1.12
  -1  -3  18    1.75    1.23
   1  -3 -18    2.61    1.12
  -1  -3  18    4.93    2.38
  -1  -3  17    0.52    1.34
   1  -3 -17    3.96    1.24
   1  -3 -17    2.14    1.32
   1  -3 -16   20.80    1.93
  -1  -3  16   12.11    1.84
  -1  -3  16   17.36    2.32
  -1  -3  16   15.90    1.52
   1  -3 -16   12.89    1.84
  -1  -3  16   18.77    2.67
  -1  -3  15    0.95    0.97
  -1  -3  15    1.15    0.51
  -1  -3  15    0.88    1.35
   1  -3 -15    3.34    1.36
  -1  -3  15    1.73    2.21
  -1  -3  15    1.58    1.39
  -1  -3  15    1.10    0.91
  -1  -3  15   -0.80    1.93
  -1  -3  14    0.59    0.48
  -1  -3  14    0.71    0.84
  -1  -3  14    1.39    2.02
  -1  -3  14    1.96    1.32
  -1  -3  14    1.54    0.86
  -1  -3  14    0.49    1.25
  -1  -3  13    0.93    0.42
  -1  -3  13    0.31    0.76
  -1  -3  13    0.99    0.80
  -1  -3  13    0.66    1.19
  -1  -3  13    0.07    0.84
  -1  -3  13   -0.37    1.87
  -1  -3  13    2.07    1.30
  -1  -3  12   12.28    1.13
  -1  -3  12    8.87    1.58
  -1  -3  12   10.28    0.83
  -1  -3  12    8.11    0.99
  -1  -3  12   10.30    1.10
   1  -3 -12    7.98    1.56
  -1  -3  12   11.06    1.11
  -1  -3  12    8.94    1.79
  -1  -3  12    7.32    1.39
  -1  -3  11   16.97    1.41
  -1  -3  11   16.58    1.85
  -1  -3  11   16.19    1.20
  -1  -3  11   14.76    1.30
   1  -3 -11   13.37    1.85
   1  -3 -11   13.03    1.54
  -1  -3  11   17.54    1.45
  -1  -3  11   13.00    1.92
  -1  -3  10   43.45    3.67
  -1  -3  10   51.85    3.35
  -1  -3  10   46.00    3.46
  -1  -3  10   46.28    3.38
  -1  -3  10   40.07    3.50
  -1  -3  10   47.69    3.46
   1  -3 -10   42.92    3.72
   1  -3 -10   39.62    3.52
  -1  -3  10   37.55    3.69
  -1  -3   9   34.50    3.17
  -1  -3   9   24.34    2.74
   1  -3  -9   25.78    2.55
  -1  -3   9   31.73    2.50
  -1  -3   9   34.43    2.33
  -1  -3   9   34.40    2.44
   1  -3  -9   27.60    2.78
  -1  -3   9   26.38    2.74
  -1  -3   8   57.69    4.48
  -1  -3   8   60.88    4.44
  -1  -3   8   63.13    4.37
   1  -3  -8   55.22    4.67
  -1  -3   8   56.42    4.82
  -1  -3   7   78.98    5.53
   1  -3  -7   81.83    5.67
   1  -3  -7   70.36    5.54
  -1  -3   7   75.85    5.46
   1  -3  -6   35.92    3.00
  -1  -3   6   37.29    2.70
   1  -3  -5   56.55    4.25
  -1  -3   5   56.36    4.04
   1  -3  -4   16.04    1.55
   1  -3  -4   17.23    1.41
  -1  -3   4   14.31    1.15
   1  -3  -3  204.82   14.22
   1  -3  -3  201.35   14.18
   1  -3  -3  207.03   14.21
  -1  -3   3  196.50   14.14
   1  -3  -2  801.23   52.83
   1  -3  -2  726.71   52.83
   1  -3  -2  791.69   52.80
  -1  -3   2  725.51   52.82
  -1  -3   2  727.67   52.77
  -1  -3   2  774.05   52.84
  -1  -3   1    8.88    0.88
  -1  -3   1    7.18    0.57
   1  -3  -1    9.19    0.78
   1  -3  -1    9.27    1.42
  -1  -3   1   10.76    1.47
   1  -3  -1   10.90    0.81
   1  -3   0  336.07   23.05
  -1  -3   0  334.39   23.13
   1  -3   0  355.89   23.06
   1  -3   0  306.46   23.04
  -1  -3   0  313.27   23.06
  -1  -3  -1  111.21    7.90
  -1  -3  -1  116.54    8.04
   1  -3   1  126.21    8.04
  -1  -3  -1  103.44    7.95
  -1  -3  -2  424.97   29.86
  -1  -3  -2  418.73   29.82
  -1  -3  -3   12.57    1.62
  -1  -3  -3   11.49    1.24
  -1  -3  -4   56.36    4.35
   1  -3   5   16.77    2.26
   1  -3   5   20.79    1.72
  -1  -3  -5   19.68    2.12
  -1  -3  -5   17.67    1.71
   1  -3   6   20.10    1.54
   1  -3   6   22.56    1.53
   1  -3   6   19.15    2.56
   1  -3   6   21.54    1.78
  -1  -3  -6   19.56    2.23
   1  -3   6   19.12    1.55
   1  -3   7   20.45    1.51
   1  -3   7   21.93    1.50
   1  -3   7   20.78    2.55
   1  -3   7   22.90    1.75
  -1  -3  -7   19.77    2.27
   1  -3   7   16.94    1.53
   1  -3   8  120.17    9.22
   1  -3   8  123.39    9.20
   1  -3   8  138.27    9.22
   1  -3   8  127.84    9.64
   1  -3   8  149.70    9.29
  -1  -3  -8  128.05    9.52
  -1  -3  -8  116.18    9.34
   1  -3   8  120.24    9.51
   1  -3   8  147.58    9.28
  -1  -3  -9   74.39    5.39
   1  -3   9   81.88    5.32
   1  -3   9   78.24    5.27
   1  -3   9   69.65    5.23
   1  -3   9   64.37    5.46
   1  -3   9   82.02    5.33
   1  -3   9   60.40    5.36
  -1  -3  -9   67.79    5.42
   1  -3   9   78.67    5.74
  -1  -3  -9   72.79    5.65
   1  -3   9   74.28    5.87
   1  -3   9   75.43    5.24
   1  -3  10    9.89    1.05
   1  -3  10    8.85    1.66
   1  -3  10    8.52    0.91
   1  -3  10    8.37    0.76
   1  -3  10    7.48    1.48
   1  -3  10    8.94    1.04
  -1  -3 -10   10.31    1.84
   1  -3  10    8.48    1.24
   1  -3  10    9.82    1.06
  -1  -3 -10    6.77    1.30
   1  -3  11    3.73    0.84
   1  -3  11    3.02    1.51
   1  -3  11    2.31    0.75
  -1  -3 -11    2.07    1.25
   1  -3  11    2.78    0.49
   1  -3  11    2.23    0.83
   1  -3  11    2.51    1.33
  -1  -3 -11    2.19    1.65
   1  -3  11    2.54    1.73
   1  -3  11    3.69    0.90
   1  -3  11    1.41    1.06
  -1  -3 -11    2.06    1.18
   1  -3  12    7.55    1.57
   1  -3  12    4.07    0.94
  -1  -3 -12    7.85    1.30
   1  -3  12    5.79    0.63
   1  -3  12    6.73    0.93
   1  -3  12    4.65    1.43
  -1  -3 -12    4.21    1.69
   1  -3  12    6.99    1.01
   1  -3  12    4.90    1.81
  -1  -3 -13    5.02    1.26
   1  -3  13    4.79    0.98
   1  -3  13    4.44    0.62
   1  -3  13    5.17    1.82
   1  -3  13    5.32    1.03
   1  -3  13    4.95    1.56
  -1  -3 -14    5.58    1.26
   1  -3  14    6.42    1.10
   1  -3  14    5.77    1.99
   1  -3  14    4.81    0.67
   1  -3  14    5.53    1.55
  -1  -3 -14    2.84    1.55
   1  -3  15    1.28    2.48
   1  -3  15    2.79    1.44
  -1  -3 -15    2.06    1.09
   1  -3  16   -0.81    1.40
   1  -3  16    2.60    2.05
  -1  -3 -16    0.34    1.03
   1  -3  17    1.11    1.20
  -1  -3 -17    0.84    0.98
   1  -3  17    0.22    2.37
  -1  -3 -17    0.98    0.39
   1  -3  17    0.70    1.16
   1  -3  17   -0.37    1.85
   1  -3  18    2.03    2.23
  -1  -3 -18    1.83    0.39
   1  -3  18    0.52    1.08
   1  -3  19    1.15    1.00
   1  -3  19   -0.92    2.07
  -1  -3 -19    0.22    0.32
  -1  -3 -19    1.16    0.39
   1  -3  19    0.35    0.97
  -1  -3 -20    0.17    0.33
   1  -3  20    2.28    1.93
   1  -3  20    0.21    0.84
   1  -3  20    0.62    1.43
  -1  -3 -20    0.67    0.65
   1  -3  21    0.71    1.17
  -1  -2  22    0.38    1.25
  -1  -2  21   -1.17    1.50
   1  -2 -21    0.34    0.35
  -1  -2  20    3.74    1.72
  -1  -2  20    1.90    1.05
   1  -2 -20    1.84    0.37
  -1  -2  20    1.08    2.18
  -1  -2  19    0.93    1.14
  -1  -2  19   -0.86    2.40
  -1  -2  19    0.81    1.11
  -1  -2  18    1.27    1.20
  -1  -2  18    0.55    2.38
   1  -2 -18    1.87    0.98
  -1  -2  17    1.29    1.36
  -1  -2  17    1.62    0.61
  -1  -2  17    3.81    1.38
  -1  -2  17   -0.42    1.99
   1  -2 -17    2.89    1.37
   1  -2 -17    2.41    1.09
  -1  -2  17    3.13    2.33
  -1  -2  16    5.52    2.02
  -1  -2  16    5.60    1.51
  -1  -2  16    5.74    2.39
   1  -2 -16    4.47    1.24
  -1  -2  15    0.14    0.93
  -1  -2  15    0.55    1.38
  -1  -2  15   -1.00    2.06
  -1  -2  15    0.63    0.85
  -1  -2  15    0.41    1.46
  -1  -2  15    0.46    1.91
  -1  -2  15    1.07    1.42
  -1  -2  15    0.15    0.46
  -1  -2  14    3.31    0.86
  -1  -2  14    2.57    0.87
   1  -2 -14    2.62    1.16
  -1  -2  14    3.61    1.37
  -1  -2  14    2.28    1.88
  -1  -2  14    2.85    0.48
  -1  -2  13    1.23    1.29
  -1  -2  13    1.12    0.38
  -1  -2  13    0.60    0.73
   1  -2 -13    3.40    1.45
  -1  -2  13   -0.32    1.13
  -1  -2  13    1.41    0.81
   1  -2 -13    1.18    1.09
  -1  -2  12    4.45    1.39
  -1  -2  12    4.87    0.50
  -1  -2  12    3.95    0.76
  -1  -2  12    5.41    0.89
   1  -2 -12    4.26    1.53
  -1  -2  12    5.29    0.85
   1  -2 -12    2.94    1.09
  -1  -2  12    4.21    1.63
  -1  -2  11    4.01    0.77
  -1  -2  11    4.08    1.27
  -1  -2  11    2.92    0.65
  -1  -2  11    3.40    0.42
  -1  -2  11    3.35    0.85
   1  -2 -11    3.11    1.52
   1  -2 -11    1.49    1.04
  -1  -2  11    3.10    0.83
  -1  -2  11    2.55    1.52
  -1  -2  10   12.41    1.62
  -1  -2  10   13.58    1.03
  -1  -2  10   11.82    0.96
  -1  -2  10   11.69    0.91
  -1  -2  10   11.86    1.15
   1  -2 -10    9.68    1.78
  -1  -2  10    8.77    1.72
   1  -2 -10    8.41    1.33
  -1  -2   9  101.65    8.02
  -1  -2   9  116.03    7.86
  -1  -2   9  103.70    7.84
  -1  -2   9  120.68    7.93
  -1  -2   9  114.75    7.84
  -1  -2   9  128.65    7.91
  -1  -2   9  101.09    7.96
   1  -2  -9  119.39    8.15
  -1  -2   9   86.22    8.03
   1  -2  -9   97.67    7.96
  -1  -2   8    3.14    0.51
  -1  -2   8    3.71    0.39
  -1  -2   8    3.32    0.60
  -1  -2   8    3.76    0.91
   1  -2  -8    3.56    1.55
  -1  -2   8    2.64    1.94
  -1  -2   7   44.64    2.96
  -1  -2   7   39.27    2.90
   1  -2  -7   44.73    3.36
   1  -2  -7   35.18    3.09
   1  -2  -6    1.71    1.50
   1  -2  -6    0.23    1.05
   1  -2  -6    1.67    0.97
  -1  -2   6    1.23    0.48
   1  -2  -5  134.76    9.22
   1  -2  -5  106.66    9.15
   1  -2  -5  116.54    9.15
  -1  -2   5  143.11    9.10
   1  -2  -4   75.79    5.03
   1  -2  -4   61.34    5.01
   1  -2  -4   67.12    4.96
  -1  -2   4   69.55    4.89
  -1  -2   3  860.00   57.30
   1  -2  -3  703.90   57.32
  -1  -2   2   19.96    1.50
   1  -2  -2   24.54    1.70
   1  -2  -2   24.77    1.41
   1  -2  -1   17.53    1.72
  -1  -2   1   16.78    1.68
  -1  -2   1   20.44    1.48
  -1  -2   1   19.18    1.37
   1  -2  -1   21.34    1.89
   1  -2   0   26.91    1.99
  -1  -2   0   26.28    1.93
  -1  -2   0   22.82    1.77
   1  -2   0   22.45    1.72
   1  -2   0   24.68    2.17
   1  -2   0   25.57    1.73
  -1  -2   0   25.22    1.97
   1  -2   0   22.28    1.90
   1  -2   1  151.56    9.74
  -1  -2  -1  139.59    9.70
  -1  -2  -1  125.27    9.65
  -1  -2  -1  142.74    9.73
  -1  -2  -2  224.39   16.26
  -1  -2  -2  223.44   16.37
  -1  -2  -2  245.03   16.33
  -1  -2  -3   36.93    2.82
  -1  -2  -3   38.37    3.06
   1  -2   4   80.24    5.95
  -1  -2  -4   87.97    6.04
  -1  -2  -4   78.11    6.18
  -1  -2  -4  100.21    6.25
   1  -2   5   58.02    4.24
  -1  -2  -5   57.29    4.59
  -1  -2  -5   66.20    4.65
  -1  -2  -5   59.49    4.37
   1  -2   6    8.92    0.89
   1  -2   6   11.83    0.90
   1  -2   6   10.33    1.92
   1  -2   6   11.31    0.86
   1  -2   6   13.53    1.19
  -1  -2  -6   10.85    2.04
  -1  -2  -6   12.33    2.04
  -1  -2  -6   10.90    1.36
   1  -2   7   43.98    3.19
   1  -2   7   49.97    3.18
   1  -2   7   45.21    3.81
   1  -2   7   52.23    3.32
  -1  -2  -7   48.09    3.85
  -1  -2  -7   40.54    3.69
   1  -2   7   35.53    3.19
   1  -2   8 1763.12  116.57
   1  -2   8 1551.94  116.55
   1  -2   8 1518.26  116.79
   1  -2   8 1654.34  116.56
   1  -2   8 1446.34  116.64
  -1  -2  -8 1524.66  116.65
  -1  -2  -8 2001.48  116.83
   1  -2   8 1904.30  116.70
   1  -2   8 1844.91  116.60
  -1  -2  -8 1681.53  116.67
   1  -2   9  132.40   10.61
   1  -2   9  155.62   10.44
   1  -2   9  136.37   10.41
   1  -2   9  134.40   10.84
   1  -2   9  144.54   10.42
  -1  -2  -9  147.86   10.43
   1  -2   9  127.97   10.59
   1  -2   9  179.75   10.49
  -1  -2  -9  163.32   10.82
  -1  -2  -9  138.78   10.57
   1  -2   9  161.39   10.48
   1  -2  10    9.50    0.93
   1  -2  10    6.49    1.54
   1  -2  10    6.44    0.86
   1  -2  10    7.40    0.75
   1  -2  10    8.46    0.70
   1  -2  10    8.52    1.01
   1  -2  10    6.89    1.58
  -1  -2 -10    6.60    1.97
  -1  -2 -10    6.48    1.33
   1  -2  10    8.08    1.12
   1  -2  10    7.96    1.00
   1  -2  11    0.13    1.46
   1  -2  11    1.56    0.74
   1  -2  11    1.89    0.52
   1  -2  11    1.60    0.41
   1  -2  11    0.06    1.42
   1  -2  11    0.97    0.80
  -1  -2 -11    0.80    1.82
   1  -2  11    0.83    1.66
   1  -2  11    1.32    0.83
  -1  -2 -11    1.14    1.19
   1  -2  12    4.53    1.48
   1  -2  12    5.76    0.66
  -1  -2 -12    4.78    1.15
   1  -2  12    4.43    0.89
   1  -2  12    5.37    0.60
  -1  -2 -12    5.59    1.81
   1  -2  12    5.92    0.98
  -1  -2 -12    5.43    1.34
   1  -2  12    3.78    1.73
  -1  -2 -13    8.73    1.18
   1  -2  13    5.72    1.02
   1  -2  13    6.39    0.70
   1  -2  13    7.04    1.06
   1  -2  13    6.71    1.94
  -1  -2 -13    6.38    1.40
   1  -2  13    7.96    1.59
  -1  -2 -14    2.13    1.02
   1  -2  14    3.76    1.92
   1  -2  14    1.97    0.55
  -1  -2 -14    2.26    1.65
   1  -2  14    1.18    1.41
  -1  -2 -15    4.04    1.02
  -1  -2 -15    4.00    1.57
   1  -2  15    3.80    1.43
   1  -2  15    3.56    2.37
   1  -2  15    4.95    1.50
   1  -2  16    1.56    2.02
   1  -2  16    4.08    1.32
   1  -2  16    3.25    2.56
  -1  -2 -16    2.24    0.97
   1  -2  17    2.94    1.33
   1  -2  17    5.90    1.86
   1  -2  17    2.92    1.24
   1  -2  17    3.07    2.40
  -1  -2 -17    4.53    0.49
   1  -2  18    3.21    1.23
   1  -2  18    4.70    2.33
  -1  -2 -18    2.96    0.41
   1  -2  18    3.88    1.11
   1  -2  19    3.40    2.19
   1  -2  19    3.20    1.05
  -1  -2 -19    2.22    0.41
   1  -2  19    2.59    0.99
  -1  -2 -20    4.86    0.49
   1  -2  20    5.09    2.09
   1  -2  20    3.66    1.48
  -1  -2 -20    5.16    0.73
   1  -2  21    0.37    1.19
   1  -2  21    2.82    1.83
  -1  -1  22    1.41    1.33
  -1  -1  21    1.02    1.48
   1  -1 -21    1.24    0.34
  -1  -1  21   -0.59    2.21
  -1  -1  20   -0.45    1.74
  -1  -1  20   -1.83    2.29
  -1  -1  19    2.73    1.18
  -1  -1  19    3.35    2.36
  -1  -1  18    4.80    1.32
  -1  -1  18    3.11    2.43
  -1  -1  18    5.18    0.73
  -1  -1  17    0.54    1.35
  -1  -1  17    0.45    0.57
  -1  -1  17    0.46    1.42
   1  -1 -17    1.47    0.96
  -1  -1  17    1.79    2.37
  -1  -1  16    0.61    1.96
  -1  -1  16    1.27    1.45
  -1  -1  16   -1.49    2.43
   1  -1 -16    0.29    0.96
  -1  -1  15    3.53    0.54
  -1  -1  15    3.01    1.01
  -1  -1  15    3.26    2.23
   1  -1 -15    2.39    1.23
  -1  -1  15    2.66    1.86
  -1  -1  15    5.26    1.58
  -1  -1  14   18.71    1.40
  -1  -1  14   16.13    1.60
   1  -1 -14   15.06    1.84
  -1  -1  14   19.92    2.01
  -1  -1  14   19.49    1.59
  -1  -1  14   15.76    2.30
  -1  -1  14   21.07    1.98
  -1  -1  14   16.98    2.56
  -1  -1  13   24.64    2.27
  -1  -1  13   28.90    1.97
  -1  -1  13   22.89    1.82
   1  -1 -13   25.67    2.59
  -1  -1  13   28.92    1.99
   1  -1 -13   20.09    2.18
  -1  -1  12    0.75    1.26
  -1  -1  12    1.51    0.68
  -1  -1  12    1.06    0.51
  -1  -1  12    1.27    0.77
  -1  -1  12    1.25    0.35
   1  -1 -12    2.23    1.73
   1  -1 -12    1.07    1.11
  -1  -1  12    1.41    0.74
  -1  -1  12    1.48    1.64
  -1  -1  11    6.76    0.84
  -1  -1  11    7.77    0.75
  -1  -1  11    8.02    0.66
  -1  -1  11    7.85    0.99
  -1  -1  11    9.01    1.44
  -1  -1  11    8.68    0.95
   1  -1 -11    7.25    1.23
  -1  -1  11    7.45    1.69
  -1  -1  10   11.57    1.02
  -1  -1  10   10.74    0.97
  -1  -1  10   13.57    1.18
  -1  -1  10   11.82    0.90
  -1  -1  10   12.98    1.17
  -1  -1  10   11.75    1.60
   1  -1 -10    9.76    1.40
  -1  -1  10   13.75    1.13
  -1  -1  10    8.56    1.75
  -1  -1   9  226.02   15.34
  -1  -1   9  210.03   15.32
  -1  -1   9  219.95   15.33
  -1  -1   9  251.22   15.41
  -1  -1   9  209.16   15.44
   1  -1  -9  189.06   15.44
  -1  -1   9  189.22   15.46
  -1  -1   9  222.62   15.45
  -1  -1   8   43.44    3.33
  -1  -1   8   51.57    3.40
  -1  -1   8   44.84    3.31
  -1  -1   8   46.41    3.31
  -1  -1   7   14.07    1.10
   1  -1  -7   14.40    1.49
  -1  -1   7   14.89    1.17
  -1  -1   7   13.86    1.05
   1  -1  -6   14.20    1.87
  -1  -1   6   23.08    1.61
   1  -1  -5  726.50   50.11
  -1  -1   5  704.10   50.06
   1  -1  -4   57.23    4.50
  -1  -1   4   63.64    4.42
   1  -1  -3  388.86   27.30
  -1  -1   3  384.47   27.28
  -1  -1   2  495.39   34.97
  -1  -1   2  490.04   34.98
   1  -1  -2  531.59   34.99
   1  -1  -2  439.54   35.01
   1  -1  -1  151.93   10.09
  -1  -1   1  140.84   10.11
  -1  -1   0   98.94    7.96
  -1  -1   0  116.46    7.89
  -1  -1  -1   23.67    1.90
  -1  -1  -1   26.70    1.92
  -1  -1  -1   24.97    2.19
  -1  -1  -2  333.48   23.45
  -1  -1  -2  326.74   23.51
   1  -1   3   23.76    1.82
  -1  -1  -3   26.00    1.85
  -1  -1  -3   24.39    2.02
  -1  -1  -3   24.98    2.62
   1  -1   4   77.39    5.94
  -1  -1  -4   95.77    6.00
  -1  -1  -4   82.44    6.05
  -1  -1  -4   88.91    6.40
   1  -1   5   12.97    1.16
  -1  -1  -5   16.64    1.41
  -1  -1  -5   14.30    1.58
   1  -1   6    7.99    0.75
   1  -1   6    8.80    0.78
   1  -1   6    8.93    0.68
   1  -1   6    9.06    0.87
   1  -1   6    7.49    1.79
  -1  -1  -6   10.71    2.77
  -1  -1  -6    7.51    1.40
   1  -1   7   28.79    2.24
  -1  -1  -7   33.37    2.48
  -1  -1  -7   31.25    2.26
   1  -1   7   29.47    2.22
   1  -1   7   27.43    2.93
  -1  -1  -7   35.63    3.63
   1  -1   7   31.38    2.26
   1  -1   8  159.44   11.76
   1  -1   8  139.71   11.58
   1  -1   8  158.35   11.57
   1  -1   8  152.46   11.90
  -1  -1  -8  164.61   11.58
   1  -1   8  167.12   11.57
  -1  -1  -8  192.27   11.69
   1  -1   8  205.25   11.64
   1  -1   8  150.14   11.75
  -1  -1  -8  201.34   12.16
  -1  -1  -8  159.97   11.74
   1  -1   9   24.63    2.43
   1  -1   9   26.99    1.95
   1  -1   9   24.67    1.91
   1  -1   9   23.77    1.88
   1  -1   9   24.03    2.89
   1  -1   9   26.85    2.50
   1  -1   9   32.20    2.04
  -1  -1  -9   32.19    3.40
  -1  -1  -9   26.80    2.34
   1  -1   9   29.48    2.04
   1  -1  10   16.51    1.74
   1  -1  10   22.93    1.69
   1  -1  10   24.03    1.66
   1  -1  10   19.88    2.27
   1  -1  10   25.54    2.27
   1  -1  10   28.14    1.84
  -1  -1 -10   19.14    2.13
   1  -1  11   19.82    1.77
   1  -1  11   22.79    1.68
   1  -1  11   22.15    1.65
   1  -1  11   20.96    2.34
   1  -1  11   25.61    1.84
  -1  -1 -11   21.53    2.16
   1  -1  11   19.66    2.41
   1  -1  11   24.49    2.24
   1  -1  12    7.32    1.61
   1  -1  12    7.16    0.99
   1  -1  12    8.35    0.80
   1  -1  12    8.30    0.73
   1  -1  12    8.08    1.05
  -1  -1 -12    9.15    2.18
  -1  -1 -12    7.90    1.47
   1  -1  12    5.77    1.75
   1  -1  12    7.42    1.06
   1  -1  13    0.02    0.45
   1  -1  13   -1.06    1.87
  -1  -1 -13    0.26    1.32
   1  -1  13    0.07    1.42
  -1  -1 -13    1.18    0.91
   1  -1  13    0.06    0.57
  -1  -1 -14    1.28    0.87
   1  -1  14    2.09    1.48
  -1  -1 -14    2.55    1.35
   1  -1  14    0.92    0.48
  -1  -1 -14    1.85    1.70
   1  -1  14    1.46    1.44
   1  -1  15    0.77    1.43
  -1  -1 -15    1.21    1.33
   1  -1  15    2.83    1.99
  -1  -1 -15    1.03    1.59
  -1  -1 -15    0.40    0.85
   1  -1  16   27.61    2.13
   1  -1  16   32.77    2.94
   1  -1  16   27.11    2.55
   1  -1  16   26.20    3.38
   1  -1  17    0.89    1.21
   1  -1  18    4.43    1.25
   1  -1  18    3.75    2.44
   1  -1  18    5.33    1.23
   1  -1  18    6.34    1.22
   1  -1  19   -1.41    2.27
   1  -1  19    0.82    0.99
  -1  -1 -19    0.85    0.36
  -1  -1 -20    1.95    0.62
  -1  -1 -20    1.06    0.31
   1  -1  20    0.43    1.39
   1  -1  20    1.69    2.13
   1  -1  21   -0.29    1.22
   1  -1  21    0.32    1.96
  -1   0  22    1.90    1.28
   1   0 -21    0.31    0.31
  -1   0  21    0.22    1.50
  -1   0  21    1.12    2.24
  -1   0  20   -0.03    1.64
  -1   0  20   -0.67    2.38
  -1   0  19    3.86    0.71
  -1   0  19    5.80    1.24
  -1   0  19    4.76    2.42
  -1   0  18    2.43    0.63
  -1   0  17    2.49    1.35
  -1   0  17    4.65    0.65
   1   0 -17    4.31    0.94
  -1   0  17    3.81    1.49
   1   0 -17    2.52    1.28
  -1   0  17    6.72    2.59
   1   0 -16    6.00    1.09
  -1   0  16    6.26    2.44
   1   0 -16    6.46    1.37
  -1   0  16   10.27    1.69
  -1   0  16    7.70    1.97
  -1   0  15    1.31    0.92
  -1   0  15    1.52    0.46
  -1   0  15   -0.04    2.23
  -1   0  15    2.79    1.76
  -1   0  15    0.81    1.53
   1   0 -15    0.03    1.25
  -1   0  14    3.50    0.89
  -1   0  14    1.41    0.43
  -1   0  14    2.81    0.61
  -1   0  14    2.63    1.98
  -1   0  14    3.08    1.48
   1   0 -14    1.90    1.23
  -1   0  14    1.93    1.82
  -1   0  13   46.48    3.74
  -1   0  13   50.37    3.66
  -1   0  13   52.41    3.68
  -1   0  13   56.28    3.98
  -1   0  13   55.44    3.77
  -1   0  13   54.02    4.04
   1   0 -13   43.15    3.93
  -1   0  12    9.77    1.06
  -1   0  12   10.74    0.86
  -1   0  12   11.70    1.22
  -1   0  12   11.11    0.95
  -1   0  12   12.57    1.59
   1   0 -12    7.83    1.45
  -1   0  12   11.87    1.11
  -1   0  12   12.43    1.59
  -1   0  11    3.56    0.67
  -1   0  11    3.05    0.42
  -1   0  11    3.66    0.39
  -1   0  11    3.82    0.56
  -1   0  11    3.67    1.32
   1   0 -11    2.77    1.20
  -1   0  11    2.35    1.55
  -1   0  11    4.44    0.76
  -1   0  10    0.62    0.54
  -1   0  10    0.31    0.49
  -1   0  10    0.08    0.67
  -1   0  10    0.15    0.27
  -1   0  10    0.27    0.31
  -1   0  10    0.20    0.65
  -1   0  10    0.24    1.23
   1   0 -10   -0.63    1.16
  -1   0  10    1.83    1.52
  -1   0  10   -0.48    0.68
  -1   0   9   55.49    3.03
  -1   0   9   40.58    3.00
  -1   0   9   35.47    2.97
  -1   0   9   39.68    3.08
  -1   0   9   58.01    3.08
  -1   0   9   39.57    3.25
   1   0  -9   38.65    3.26
  -1   0   9   39.21    3.35
  -1   0   8  137.76    9.33
  -1   0   8  128.40    9.32
  -1   0   8  137.83    9.48
   1   0  -8  140.73    9.48
  -1   0   8  137.91    9.35
  -1   0   8  145.91    9.38
  -1   0   8  125.05    9.31
   1   0  -7   18.92    2.02
  -1   0   7   22.14    1.71
  -1   0   7   22.48    1.62
  -1   0   7   24.35    1.72
   1   0  -6  106.07    8.35
  -1   0   6  120.01    8.25
   1   0  -5  235.49   16.74
   1   0  -4  122.52    9.52
  -1   0   4  136.97    9.45
  -1   0   3  129.19    9.54
  -1   0   3  126.25    9.46
  -1   0   3  144.59    9.46
  -1   0   2   35.98    2.41
  -1   0   2   30.87    2.31
  -1   0   2   34.17    2.31
   1   0   1   67.18    4.42
  -1   0  -1   68.63    4.39
  -1   0  -1   58.67    4.34
   1   0   1   70.65    4.39
   1   0   1   58.54    4.35
  -1   0  -2    3.97    0.74
  -1   0  -2    3.78    0.38
   1   0   2    3.79    0.51
  -1   0  -3  387.67   28.16
   1   0   3  401.37   28.19
   1   0   3  421.39   28.18
  -1   0  -4  257.73   18.89
   1   0   4  278.01   18.92
  -1   0  -4  246.53   18.96
   1   0   4  296.11   18.92
   1   0   5   11.04    0.81
  -1   0  -5    9.39    0.82
   1   0   5    8.35    0.92
   1   0   6   20.50    1.74
   1   0   6   24.90    1.76
   1   0   6   25.46    1.75
  -1   0  -6   22.19    1.72
   1   0   6   24.38    1.72
   1   0   6   24.49    1.81
   1   0   6   17.46    2.38
   1   0   6   24.14    1.70
   1   0   6   24.92    1.86
  -1   0  -6   22.31    2.06
   1   0   7   13.50    1.09
   1   0   7   14.54    1.18
   1   0   7   14.14    1.03
  -1   0  -7   12.70    1.03
   1   0   7   12.87    2.02
   1   0   7   13.88    1.01
   1   0   7   13.33    1.85
   1   0   7   15.79    1.26
   1   0   7   11.49    1.08
  -1   0  -7   14.41    1.55
   1   0   8    6.45    0.68
   1   0   8    5.46    0.66
   1   0   8    5.18    0.50
  -1   0  -8    5.61    1.21
   1   0   8    6.27    1.98
   1   0   8    6.57    1.63
   1   0   8    5.85    0.92
   1   0   8    4.73    1.45
  -1   0  -8    7.34    1.50
  -1   0  -8    7.70    1.31
   1   0   9    4.24    0.69
   1   0   9    5.46    0.66
   1   0   9    7.95    1.91
   1   0   9    5.69    0.52
  -1   0  -9    6.30    1.26
   1   0   9    4.98    1.61
   1   0   9    6.72    1.47
  -1   0  -9    6.73    1.31
  -1   0  -9    4.28    1.41
   1   0   9    6.81    0.88
   1   0  10    4.08    0.69
   1   0  10    3.68    0.59
   1   0  10    3.48    0.42
   1   0  10    3.93    1.61
   1   0  10    4.59    1.47
   1   0  10    3.94    1.54
   1   0  10    5.51    0.86
  -1   0 -10    4.26    1.42
   1   0  11   14.25    1.36
   1   0  11   16.18    1.26
   1   0  11   15.29    1.19
   1   0  11   16.91    2.07
   1   0  11   14.09    1.89
   1   0  11   15.45    2.11
   1   0  11   18.88    1.45
  -1   0 -11   15.45    1.86
   1   0  12   51.14    3.50
   1   0  12   40.73    3.57
   1   0  12   48.41    3.49
  -1   0 -12   45.64    3.85
   1   0  12   43.37    3.97
   1   0  12   50.95    3.86
   1   0  13   15.22    1.18
   1   0  13   16.56    1.93
   1   0  13   13.62    2.22
  -1   0 -13   11.98    1.80
   1   0  13   15.47    1.82
   1   0  13   15.81    1.22
  -1   0 -13   12.23    1.38
   1   0  14    0.28    0.49
   1   0  14   -0.05    1.54
  -1   0 -14   -0.43    1.36
   1   0  14    0.08    0.63
  -1   0 -14    0.28    0.75
  -1   0 -14    1.92    1.84
  -1   0 -15    4.51    1.72
   1   0  15    3.86    1.56
  -1   0 -15    2.83    1.39
   1   0  15    1.62    2.00
   1   0  16   39.70    3.12
  -1   0 -16   32.59    3.06
   1   0  16   36.45    3.36
  -1   0 -16   28.49    3.15
   1   0  16   39.12    2.72
   1   0  16   34.31    3.95
   1   0  17    4.94    0.73
   1   0  17    3.86    1.30
   1   0  18    8.80    1.44
   1   0  18    9.31    1.46
   1   0  18   12.66    2.61
   1   0  18   13.91    1.46
   1   0  19    5.81    2.40
  -1   0 -19    4.69    0.49
  -1   0 -20   -0.16    0.56
   1   0  20   -0.19    1.41
   1   0  20   -3.14    2.19
   1   0  21    0.76    1.19
   1   0  21    5.01    1.96
  -1   1  21    1.07    1.43
  -1   1  21    2.57    2.25
  -1   1  20    0.62    1.64
  -1   1  20    4.75    2.45
  -1   1  19    2.74    0.64
  -1   1  19    1.89    1.84
  -1   1  19    6.15    2.48
  -1   1  18    4.79    1.43
  -1   1  18    5.93    0.74
  -1   1  17    0.87    1.38
  -1   1  17    0.21    0.53
  -1   1  17   -0.20    2.60
  -1   1  17    1.10    1.41
   1   1 -17    0.57    1.22
  -1   1  17    0.65    1.53
  -1   1  16    1.84    2.46
   1   1 -16   -0.70    1.26
  -1   1  16    1.25    1.51
  -1   1  15    3.30    0.54
  -1   1  15    4.55    0.69
  -1   1  15    3.66    2.32
  -1   1  15    4.33    1.82
   1   1 -15    4.31    1.35
  -1   1  15    3.97    1.59
  -1   1  14   15.47    1.79
  -1   1  14   22.90    1.62
  -1   1  14   24.39    1.67
  -1   1  14   19.98    2.82
  -1   1  14   20.59    2.46
  -1   1  14   23.44    2.23
   1   1 -14   15.37    2.08
  -1   1  13   21.52    1.73
  -1   1  13   25.17    1.79
  -1   1  13   26.87    1.89
  -1   1  13   28.61    2.29
  -1   1  13   25.38    2.42
   1   1 -13   18.88    2.19
  -1   1  12    1.68    0.80
  -1   1  12    1.96    0.36
  -1   1  12    1.61    0.38
  -1   1  12    1.82    0.56
  -1   1  12    2.45    0.69
  -1   1  12    3.07    1.33
  -1   1  12    1.22    0.73
   1   1 -12    2.26    1.25
  -1   1  11    7.70    0.92
  -1   1  11    9.39    0.76
  -1   1  11    9.63    0.75
  -1   1  11    9.44    0.86
  -1   1  11    9.37    1.46
   1   1 -11    9.41    1.56
  -1   1  11   10.06    1.45
  -1   1  11   11.04    0.99
   1   1 -11    6.65    1.42
  -1   1  10    9.87    0.94
  -1   1  10   11.68    1.06
  -1   1  10    9.24    0.79
  -1   1  10   10.74    0.90
  -1   1  10   10.69    1.46
  -1   1  10   11.11    0.99
  -1   1  10   10.34    1.76
   1   1 -10   10.06    1.55
  -1   1  10   11.59    1.40
  -1   1   9  238.23   16.01
  -1   1   9  225.91   16.02
  -1   1   9  215.03   16.00
  -1   1   9  248.84   16.09
  -1   1   9  224.66   16.01
  -1   1   9  233.06   16.11
  -1   1   9  233.69   16.04
   1   1  -9  218.27   16.16
  -1   1   9  212.15   16.16
  -1   1   8   55.20    3.65
  -1   1   8   51.50    3.65
  -1   1   8   47.01    3.62
  -1   1   8   56.90    3.71
  -1   1   8   51.87    3.65
  -1   1   8   53.23    3.68
   1   1  -8   48.48    3.94
   1   1  -7   15.23    1.73
  -1   1   7   15.19    1.21
  -1   1   7   13.40    1.09
   1   1  -6   11.42    1.93
  -1   1   6   21.37    1.51
  -1   1   5  758.53   54.18
   1   1  -5  634.30   54.16
  -1   1   5  786.55   54.09
  -1   1   4   65.84    4.58
  -1   1   4   61.14    4.42
  -1   1   3  352.06   27.25
  -1   1   3  395.08   27.25
  -1   1   2  578.07   35.89
   1   1  -2  462.89   35.90
  -1   1   2  493.21   35.87
  -1   1   1  166.36   11.77
   1   1   0  123.37    8.76
   1   1   1   30.54    2.22
  -1   1  -1   29.42    2.30
   1   1   2  287.02   20.32
   1   1   3   20.68    1.56
   1   1   4   77.33    5.52
   1   1   5   13.06    1.10
   1   1   5   11.60    0.89
   1   1   5   11.77    1.01
   1   1   6    8.97    0.83
   1   1   6    9.77    0.85
   1   1   6   10.36    0.87
   1   1   6    9.53    0.74
   1   1   6    9.40    0.73
   1   1   6    8.77    0.87
   1   1   6    8.14    1.83
   1   1   6    9.30    1.71
   1   1   6   10.54    0.99
  -1   1  -6    6.70    1.41
   1   1   7   38.27    2.36
   1   1   7   34.48    2.36
   1   1   7   32.44    2.36
   1   1   7   28.55    3.03
   1   1   7   29.97    2.41
   1   1   7   30.21    2.32
   1   1   7   30.85    2.31
   1   1   7   33.18    2.87
   1   1   7   34.74    2.43
  -1   1  -7   33.49    2.71
   1   1   8  154.31   10.93
   1   1   8  135.15   10.94
   1   1   8  161.36   10.93
   1   1   8  156.84   10.92
   1   1   8  155.00   10.92
  -1   1  -8  126.58   11.06
   1   1   8  156.52   11.29
   1   1   8  154.02   11.14
   1   1   8  175.18   10.99
   1   1   8  164.65   11.09
  -1   1  -8  149.45   11.10
   1   1   9   23.05    1.66
   1   1   9   23.36    1.63
   1   1   9   18.50    2.61
   1   1   9   20.95    1.57
  -1   1  -9   16.80    1.97
   1   1   9   20.53    1.57
   1   1   9   23.70    2.36
   1   1   9   22.05    2.12
  -1   1  -9   24.60    2.12
   1   1  10   17.75    1.90
   1   1  10   26.37    1.87
   1   1  10   25.74    1.82
   1   1  10   22.85    2.53
   1   1  10   30.60    2.35
   1   1  10   28.69    2.03
  -1   1 -10   24.44    2.32
  -1   1 -10   22.99    2.39
   1   1  10   21.94    2.49
   1   1  10   32.28    2.34
   1   1  11   24.51    1.75
   1   1  11   18.43    1.81
   1   1  11   22.73    1.69
  -1   1 -11   21.49    2.29
   1   1  11   29.36    2.28
   1   1  11   23.57    2.42
   1   1  11   28.05    2.22
   1   1  12    6.96    0.63
   1   1  12    6.46    1.52
  -1   1 -12    6.34    1.49
   1   1  12    7.01    1.86
   1   1  12    6.23    0.77
   1   1  12    6.50    1.54
   1   1  13    0.98    0.42
   1   1  13    1.05    1.59
  -1   1 -13    0.85    1.39
   1   1  13    0.20    0.61
   1   1  14    1.55    0.50
   1   1  14    1.45    0.65
   1   1  14    2.39    1.62
   1   1  14    0.71    1.92
  -1   1 -14    1.77    1.40
  -1   1 -15    2.93    1.75
  -1   1 -15    0.93    1.34
   1   1  15   -1.41    1.63
   1   1  15    0.19    1.92
  -1   1 -16   25.68    2.65
   1   1  16   35.33    2.76
   1   1  16   27.38    2.98
  -1   1 -16   22.47    2.77
   1   1  16   33.28    3.68
   1   1  16   33.09    2.31
  -1   1 -17    0.66    1.29
   1   1  17    2.38    1.38
   1   1  17    0.80    0.62
   1   1  17    0.46    1.29
   1   1  18    2.03    1.24
   1   1  18    5.11    2.55
   1   1  19   -0.05    1.56
   1   1  19    1.79    2.42
   1   1  20    0.20    1.30
   1   1  20   -2.58    2.23
   1   1  21    0.06    1.14
   1   1  21   -0.35    1.95
  -1   2  21    0.42    1.43
  -1   2  21   -3.72    2.30
  -1   2  20    2.51    0.63
  -1   2  20   -0.44    1.56
  -1   2  20   -1.65    2.41
  -1   2  19    1.68    0.61
  -1   2  19    1.09    1.76
  -1   2  19   -0.24    2.45
  -1   2  18    1.35    0.57
  -1   2  18    0.34    1.86
  -1   2  18   -1.12    2.64
  -1   2  17    2.34    0.57
  -1   2  17    1.33    1.29
  -1   2  17    1.37    2.63
   1   2 -17    2.16    1.24
  -1   2  17    3.85    1.59
  -1   2  16    6.52    2.62
  -1   2  16    6.47    1.55
  -1   2  16    6.04    1.74
   1   2 -16    5.15    1.40
  -1   2  15    0.41    0.44
  -1   2  15    0.46    1.40
  -1   2  15    0.34    0.63
  -1   2  15   -0.09    2.37
  -1   2  15    1.09    1.54
   1   2 -15   -0.12    1.26
  -1   2  14    3.28    0.46
  -1   2  14    3.52    0.66
  -1   2  14    2.10    2.14
  -1   2  14    1.04    1.80
   1   2 -14    2.92    1.32
  -1   2  14    3.92    1.57
  -1   2  13    1.20    0.34
  -1   2  13    1.16    0.40
  -1   2  13    0.98    0.59
  -1   2  13    1.24    0.77
  -1   2  13    1.48    1.73
  -1   2  13    0.74    1.34
   1   2 -13    1.21    1.29
  -1   2  12    4.93    0.50
  -1   2  12    4.69    0.47
  -1   2  12    4.24    0.66
  -1   2  12    3.20    0.78
   1   2 -12    4.91    1.52
  -1   2  12    6.14    1.31
   1   2 -12    3.75    1.32
  -1   2  12    4.39    1.69
  -1   2  11    2.43    0.69
  -1   2  11    3.83    0.40
  -1   2  11    3.09    0.42
  -1   2  11    3.45    0.61
  -1   2  11    3.29    0.70
   1   2 -11    3.82    1.72
  -1   2  11    3.92    1.28
   1   2 -11    2.56    1.46
  -1   2  10   12.78    1.05
  -1   2  10   12.06    1.07
  -1   2  10   11.28    0.92
  -1   2  10   13.57    1.16
  -1   2  10   12.89    1.03
   1   2 -10   12.19    2.00
   1   2 -10   12.55    1.73
  -1   2  10   12.04    1.48
  -1   2   9  109.93    7.32
  -1   2   9  102.60    7.34
  -1   2   9  102.57    7.32
  -1   2   9  101.66    7.45
   1   2  -9   95.04    7.58
  -1   2   9   99.43    7.30
  -1   2   9  110.13    7.40
  -1   2   8    4.23    0.62
  -1   2   8    3.16    0.60
  -1   2   8    3.07    0.59
  -1   2   8    3.85    0.39
  -1   2   8    4.61    0.61
   1   2  -8    1.99    1.46
  -1   2   7   39.68    2.83
  -1   2   7   36.89    2.83
   1   2  -7   33.44    3.21
  -1   2   7   43.56    2.87
  -1   2   6    1.38    1.42
  -1   2   6    1.60    0.51
  -1   2   6    1.28    0.45
  -1   2   5  144.35    8.83
  -1   2   5  119.59    8.66
  -1   2   4   65.76    4.82
   1   2  -4   57.01    4.94
  -1   2   4   70.45    4.83
  -1   2   3  856.94   57.01
  -1   2   3  769.54   56.99
   1   2  -3  713.34   57.01
  -1   2   3  844.46   56.98
  -1   2   2   15.68    1.14
   1   2  -2   14.86    1.19
  -1   2   2   14.67    1.08
   1   2  -2   13.88    1.19
  -1   2   1   22.79    1.55
  -1   2   1   18.17    1.51
   1   2  -1   19.12    1.55
  -1   2   1   21.45    1.48
   1   2  -1   22.47    1.76
  -1   2   0   14.10    1.48
   1   2   0   13.68    1.28
   1   2   1  142.78    9.98
  -1   2  -1  150.62   10.01
  -1   2  -1  133.16   10.06
  -1   2  -1  137.28    9.95
   1   2   2  229.80   15.76
   1   2   2  216.41   15.54
   1   2   3   37.91    2.76
   1   2   3   41.06    2.88
   1   2   4   89.64    5.96
   1   2   4   81.26    5.95
   1   2   4   83.24    5.99
   1   2   4   88.56    6.08
   1   2   5   61.84    4.48
   1   2   5   60.91    4.42
   1   2   5   66.30    4.45
   1   2   6   12.03    1.76
   1   2   6    9.10    1.89
   1   2   6   11.73    0.97
   1   2   6   11.22    0.82
   1   2   6   12.14    0.99
   1   2   6    9.58    0.92
   1   2   6    8.32    0.94
   1   2   7   38.52    3.32
   1   2   7   43.63    3.46
   1   2   7   42.04    2.79
   1   2   7   40.74    2.79
   1   2   7   42.93    2.84
   1   2   7   30.37    2.83
   1   2   7   33.29    2.82
   1   2   8 1863.31  119.44
   1   2   8 1690.34  119.46
   1   2   8 1792.03  119.44
  -1   2  -8 1270.44  119.53
   1   2   8 1560.55  119.44
   1   2   8 1660.62  119.44
   1   2   8 1556.36  119.67
   1   2   8 1908.24  119.59
   1   2   8 1735.32  119.53
   1   2   8 1775.92  119.48
   1   2   8 1732.02  119.51
  -1   2  -8 1521.52  119.57
   1   2   8 1636.34  119.54
   1   2   9  155.49    9.67
   1   2   9  129.03    9.68
   1   2   9  145.75    9.66
   1   2   9  125.52    9.65
   1   2   9  125.66   10.08
   1   2   9  135.62    9.65
   1   2   9  149.96    9.94
   1   2   9  144.65    9.83
   1   2   9  146.13    9.73
   1   2   9  140.85    9.80
   1   2   9  134.44    9.87
  -1   2  -9  133.05    9.90
   1   2  10    9.52    0.90
   1   2  10    7.99    0.92
  -1   2 -10    5.27    1.36
   1   2  10    9.54    0.77
   1   2  10    9.76    0.76
   1   2  10    9.22    1.72
   1   2  10    9.13    1.42
  -1   2 -10    9.24    1.64
   1   2  10   10.73    1.54
   1   2  10   10.46    1.10
   1   2  11    1.27    0.35
   1   2  11    1.13    0.40
  -1   2 -11    1.17    1.42
   1   2  11    1.57    1.33
   1   2  11    0.33    1.61
   1   2  11    1.29    0.61
   1   2  11    1.32    1.33
   1   2  12    6.65    0.77
   1   2  12    5.70    1.55
  -1   2 -12    5.91    1.57
  -1   2 -12    4.61    1.50
   1   2  12    6.31    0.62
   1   2  13    6.66    0.79
   1   2  13    8.02    1.67
  -1   2 -13    4.90    1.49
   1   2  13    5.62    0.64
   1   2  14    2.77    0.69
   1   2  14    2.11    0.51
   1   2  14    3.30    1.59
  -1   2 -14    1.98    1.37
   1   2  14    1.95    1.88
   1   2  15    3.14    1.92
  -1   2 -15    2.61    1.32
   1   2  15    3.56    1.61
   1   2  15    3.64    2.69
   1   2  16    3.15    0.69
   1   2  16    3.04    1.54
  -1   2 -16    2.30    1.27
  -1   2 -16    1.29    1.48
   1   2  16    2.26    1.51
   1   2  16    4.29    2.77
   1   2  16    1.52    1.38
   1   2  16    2.53    0.63
  -1   2 -17    1.20    1.31
   1   2  17    2.67    1.31
   1   2  17    5.23    0.73
   1   2  17    6.75    2.68
   1   2  18    4.18    0.70
   1   2  18    1.00    1.19
   1   2  18    3.70    2.59
   1   2  19    0.99    1.53
   1   2  19    3.47    2.43
   1   2  20    1.92    1.30
   1   2  20    3.45    2.24
   1   2  21   -1.54    2.06
  -1   3  21    1.07    2.33
  -1   3  20    0.09    0.59
  -1   3  20    1.10    1.58
  -1   3  19    2.48    0.63
  -1   3  19    2.33    1.72
  -1   3  19    2.60    2.55
  -1   3  18    2.10    0.60
  -1   3  18    0.46    1.87
  -1   3  18   -0.86    2.57
  -1   3  17    3.09    1.46
  -1   3  17    4.68    0.67
  -1   3  16   18.33    2.92
   1   3 -16   13.26    1.69
  -1   3  15    1.00    0.47
  -1   3  15    0.68    1.44
  -1   3  15    1.30    0.64
  -1   3  15    1.68    1.43
  -1   3  15    1.65    2.28
   1   3 -15    1.62    1.24
  -1   3  15    0.62    1.63
  -1   3  14    1.09    0.44
  -1   3  14    1.16    0.38
  -1   3  14    1.46    0.62
  -1   3  14    1.87    1.41
  -1   3  14    1.97    2.24
   1   3 -14    0.29    1.29
  -1   3  14    0.40    1.45
  -1   3  13    0.48    0.36
  -1   3  13    0.80    0.41
  -1   3  13    0.50    0.62
  -1   3  13    0.23    2.05
  -1   3  13   -0.21    1.62
  -1   3  13    2.33    1.39
  -1   3  12   11.13    0.83
  -1   3  12   10.22    0.83
  -1   3  12   10.66    0.95
  -1   3  12    6.53    1.05
  -1   3  12   10.35    1.48
  -1   3  12    6.95    1.75
   1   3 -12   10.64    1.79
  -1   3  11   14.94    1.39
  -1   3  11   16.74    1.35
  -1   3  11   16.16    1.24
  -1   3  11   17.91    1.33
   1   3 -11   17.37    1.89
  -1   3  11   16.89    1.74
  -1   3  11   17.41    2.01
   1   3 -11   16.19    2.05
  -1   3  10   45.67    3.50
  -1   3  10   43.01    3.53
  -1   3  10   49.31    3.46
  -1   3  10   50.80    3.59
  -1   3  10   52.54    3.50
   1   3 -10   49.68    3.92
  -1   3  10   48.71    3.69
   1   3 -10   42.16    3.94
  -1   3  10   51.41    3.83
  -1   3   9   24.84    2.28
  -1   3   9   26.40    2.26
  -1   3   9   32.68    2.27
  -1   3   9   33.86    2.34
  -1   3   9   33.26    2.21
   1   3  -9   33.64    2.76
  -1   3   9   29.31    2.46
   1   3  -9   27.05    2.79
  -1   3   9   31.06    2.67
  -1   3   8   47.20    3.69
  -1   3   8   49.62    3.71
  -1   3   8   56.52    3.70
  -1   3   8   51.07    3.69
   1   3  -8   39.97    4.09
  -1   3   8   49.78    3.80
   1   3  -8   55.26    4.08
  -1   3   8   57.13    3.74
  -1   3   7   77.27    5.96
  -1   3   7   85.15    5.93
  -1   3   7   91.13    5.94
  -1   3   7   80.05    5.92
  -1   3   7   89.25    6.22
   1   3  -7   72.05    6.16
  -1   3   6   30.43    2.37
  -1   3   6   34.75    2.39
  -1   3   6   36.21    2.78
   1   3  -6   32.80    2.68
  -1   3   5   53.05    3.97
  -1   3   5   57.27    3.99
   1   3  -5   51.13    4.16
  -1   3   4   16.26    1.23
   1   3  -4   14.84    1.48
  -1   3   3  182.92   13.10
   1   3  -3  172.25   13.15
  -1   3   3  189.77   13.10
   1   3  -3  196.98   13.18
  -1   3   2  711.08   50.07
   1   3  -2  697.14   50.12
  -1   3   1   10.40    1.53
  -1   3   1    8.40    0.65
   1   3  -1    7.94    1.30
   1   3   0  325.42   22.05
  -1   3   0  304.67   22.06
  -1   3   0  304.35   21.94
   1   3   0  353.69   22.11
  -1   3  -1  111.16    7.65
  -1   3  -1  103.42    7.74
  -1   3  -1  103.05    7.57
   1   3   1  122.36    7.88
   1   3   2  417.84   31.09
   1   3   2  448.38   30.91
  -1   3  -2  440.50   30.95
  -1   3  -2  448.49   30.90
  -1   3  -2  387.74   30.98
   1   3   3   12.67    1.01
   1   3   4   53.52    3.60
   1   3   4   46.91    3.45
   1   3   5   21.99    1.66
   1   3   5   20.42    2.25
   1   3   5   23.95    2.45
   1   3   5   22.17    1.60
   1   3   5   21.82    2.01
   1   3   6   22.80    2.41
   1   3   6   23.86    1.77
   1   3   6   21.67    1.78
   1   3   6   24.39    2.62
   1   3   6   23.77    1.71
   1   3   6   25.78    1.83
   1   3   7   22.49    1.56
   1   3   7   18.09    1.51
   1   3   7   20.58    2.27
   1   3   7   18.72    1.83
   1   3   7   19.41    1.43
   1   3   7   19.30    2.45
   1   3   8  130.60    9.65
   1   3   8  152.36    9.66
   1   3   8  136.22   10.05
   1   3   8  130.30    9.64
   1   3   8  143.99    9.64
  -1   3  -8  100.42    9.82
   1   3   8  139.33    9.77
   1   3   8  144.18    9.71
   1   3   8  126.89    9.74
   1   3   8  125.85    9.83
   1   3   9   75.94    6.11
   1   3   9   73.99    5.57
   1   3   9   79.58    5.57
   1   3   9   81.80    5.59
   1   3   9   78.69    5.87
   1   3   9   73.46    5.72
  -1   3  -9   67.78    5.91
   1   3   9   85.20    5.60
   1   3  10    8.45    0.70
   1   3  10    8.09    0.71
   1   3  10    8.94    0.86
   1   3  10    7.99    0.88
   1   3  10    7.55    1.72
  -1   3 -10    9.54    1.67
   1   3  10    8.40    1.31
   1   3  11    2.33    0.66
   1   3  11    2.02    0.40
   1   3  11    2.22    0.42
  -1   3 -11    1.98    1.52
   1   3  11    1.37    1.20
   1   3  11    1.59    0.69
   1   3  12    7.86    0.82
  -1   3 -12    6.55    1.65
   1   3  12    7.08    1.47
   1   3  12    6.81    0.67
   1   3  12    6.70    0.66
   1   3  13    5.52    0.75
   1   3  13    3.13    1.79
   1   3  13    4.27    1.49
  -1   3 -13    3.79    1.40
   1   3  13    4.90    0.57
   1   3  14    7.29    0.84
   1   3  14    6.44    0.70
  -1   3 -14    5.14    1.46
   1   3  14    6.59    1.70
   1   3  14    6.28    1.85
   1   3  15    4.33    1.61
  -1   3 -15    2.41    1.30
   1   3  15    4.81    1.65
   1   3  15    2.58    2.73
   1   3  16    0.49    0.57
   1   3  16   -1.79    1.36
   1   3  16    1.42    2.83
   1   3  16    0.53    0.66
  -1   3 -17    1.01    1.21
   1   3  17    1.80    0.65
   1   3  17    1.46    1.31
   1   3  17    2.05    2.58
   1   3  18    2.32    0.66
   1   3  18    3.20    1.66
   1   3  18    3.16    2.55
   1   3  19    0.72    1.47
   1   3  19   -2.31    2.40
   1   3  20    0.34    1.24
   1   3  20    2.83    2.22
   1   3  21    4.96    2.10
  -1   4  21    2.27    2.34
  -1   4  20    0.60    0.60
  -1   4  20    1.25    1.53
  -1   4  20    1.28    2.44
  -1   4  19    1.45    0.60
  -1   4  19    1.31    1.68
  -1   4  19    4.52    2.60
  -1   4  18    2.30    0.58
  -1   4  18    4.63    1.84
  -1   4  18    3.06    2.61
  -1   4  17    7.16    0.76
  -1   4  16    2.78    2.58
  -1   4  16    2.15    2.05
   1   4 -16    2.35    1.16
  -1   4  15    1.45    0.48
  -1   4  15    0.24    1.44
  -1   4  15    1.16    0.65
  -1   4  15    0.56    2.50
   1   4 -15    1.08    1.19
  -1   4  14   12.65    1.88
  -1   4  14   16.39    1.21
   1   4 -14   15.15    2.08
  -1   4  14   14.93    1.21
  -1   4  14   16.42    1.28
  -1   4  14   15.17    2.64
   1   4 -14    9.48    1.71
  -1   4  13   15.80    1.22
  -1   4  13   16.26    1.22
  -1   4  13   16.58    1.31
  -1   4  13   12.65    2.55
  -1   4  13   16.27    1.84
  -1   4  13   16.32    1.50
  -1   4  13   17.32    1.79
  -1   4  12   19.44    1.84
  -1   4  12   23.68    1.74
  -1   4  12   26.23    1.75
   1   4 -12   15.15    2.26
  -1   4  12   24.83    1.82
  -1   4  12   24.83    2.23
  -1   4  12   25.01    2.79
   1   4 -12   19.29    2.54
  -1   4  12   22.67    2.19
  -1   4  11   18.95    1.52
  -1   4  11   18.68    1.41
  -1   4  11   20.60    1.50
  -1   4  11   18.10    1.89
  -1   4  11   19.05    2.08
   1   4 -11   16.47    2.28
  -1   4  11   17.91    1.82
  -1   4  10    4.82    0.78
  -1   4  10    4.79    0.70
  -1   4  10    4.18    0.68
  -1   4  10    3.74    0.44
  -1   4  10    4.07    1.17
   1   4 -10    4.73    1.74
   1   4 -10    5.06    1.81
  -1   4  10    3.82    1.42
  -1   4  10    3.91    1.06
  -1   4   9   14.93    1.10
  -1   4   9   16.41    1.18
  -1   4   9   13.34    1.11
  -1   4   9   10.96    1.14
  -1   4   9   11.54    0.96
  -1   4   9   13.49    1.09
  -1   4   9   10.54    1.39
   1   4  -9   14.97    1.92
  -1   4   9   11.23    1.62
   1   4  -9   11.41    2.02
  -1   4   9   10.46    1.34
  -1   4   8    0.76    0.61
  -1   4   8    0.87    0.66
  -1   4   8    1.81    0.65
  -1   4   8    1.41    0.55
  -1   4   8    1.09    0.58
  -1   4   8    1.51    1.02
   1   4  -8    2.47    1.40
  -1   4   8    0.68    0.95
  -1   4   8    2.19    1.62
  -1   4   7  138.31    8.94
  -1   4   7  119.83    8.91
  -1   4   7  123.96    8.91
  -1   4   7  121.65    8.91
  -1   4   7  127.96    8.95
  -1   4   7  152.55    9.17
   1   4  -7  125.10    9.13
  -1   4   6   47.80    3.61
   1   4  -6   52.14    3.84
  -1   4   6   51.25    3.63
  -1   4   6   61.51    3.93
   1   4  -6   48.81    3.84
   1   4  -5   15.47    1.57
  -1   4   5   15.72    1.20
   1   4  -5   13.90    1.52
  -1   4   5   15.42    1.22
  -1   4   4  251.18   18.02
   1   4  -4  246.26   18.08
  -1   4   4  259.22   18.01
  -1   4   3  135.81    9.33
  -1   4   3  127.89    9.33
   1   4  -2  147.17   10.02
  -1   4   2  132.56    9.80
  -1   4   2  140.67    9.85
  -1   4   2  146.25    9.81
  -1   4   1  961.02   70.93
   1   4  -1 1012.42   70.88
  -1   4   1 1053.03   70.88
  -1   4   1  975.07   70.75
  -1   4   1 1060.50   70.75
  -1   4   0 1940.65  142.15
  -1   4   0 1991.22  142.17
   1   4   0 2278.90  142.22
  -1   4   0 1993.15  142.05
   1   4   1  274.59   17.18
  -1   4  -1  243.87   17.16
  -1   4  -1  251.61   17.23
   1   4   1  265.58   17.33
  -1   4  -1  244.76   17.04
   1   4   1  234.39   17.02
  -1   4  -2   98.95    6.66
   1   4   2  106.50    6.80
  -1   4  -2   93.92    6.96
  -1   4  -2   95.65    6.78
   1   4   2   99.05    7.18
   1   4   2   90.34    6.61
  -1   4  -2   93.68    6.61
  -1   4  -2   87.71    6.67
   1   4   3   89.97    6.60
  -1   4  -3  106.12    6.68
  -1   4  -3   96.94    6.98
  -1   4  -3   98.55    6.78
  -1   4  -3   86.30    6.72
   1   4   4   10.86    2.09
  -1   4  -4   10.31    1.29
  -1   4  -4   12.40    1.61
   1   4   4   11.26    1.72
   1   4   4   12.33    0.99
   1   4   5    6.67    0.67
   1   4   5    5.50    0.73
   1   4   5    6.17    0.70
   1   4   5    7.32    1.97
   1   4   5    6.23    1.24
   1   4   6   11.90    1.01
   1   4   6    9.82    1.04
   1   4   6   10.97    1.03
   1   4   6   14.16    2.23
   1   4   6   13.20    0.92
   1   4   6   12.16    1.57
   1   4   7   11.33    1.02
   1   4   7    7.65    0.92
   1   4   7    9.26    0.91
   1   4   7    7.54    1.17
  -1   4  -7    9.15    1.57
   1   4   7   13.23    2.24
   1   4   7   10.52    0.77
   1   4   8    0.36    0.70
   1   4   8    0.40    0.32
   1   4   8    0.29    2.10
   1   4   8    0.79    0.62
   1   4   8    0.29    0.88
   1   4   8    0.71    1.29
   1   4   8    0.72    1.37
   1   4   9    2.39    0.63
   1   4   9    2.13    0.67
   1   4   9    1.64    0.36
   1   4   9    1.56    0.34
   1   4   9    1.82    0.86
  -1   4  -9    2.28    2.10
  -1   4  -9    0.75    1.63
   1   4   9    1.19    1.01
   1   4  10   10.18    0.82
   1   4  10    9.90    0.83
  -1   4 -10    6.79    1.28
   1   4  10   10.70    0.99
   1   4  10   12.01    0.99
   1   4  10   10.97    1.35
  -1   4 -10    8.19    1.81
   1   4  11    3.87    0.77
   1   4  11    4.55    0.75
   1   4  11    5.46    1.26
  -1   4 -11    4.06    1.62
   1   4  11    3.90    1.61
   1   4  11    4.33    1.02
  -1   4 -11    2.10    0.99
   1   4  11    4.63    0.53
   1   4  11    5.22    0.51
   1   4  12   48.42    3.44
   1   4  12   45.76    3.43
   1   4  12   49.64    3.49
   1   4  12   47.82    3.47
   1   4  12   45.42    3.73
   1   4  12   45.61    3.90
   1   4  12   50.87    3.63
   1   4  13    0.81    0.67
   1   4  13   -0.02    1.43
   1   4  13    1.19    1.67
   1   4  13    0.50    0.44
   1   4  13    1.14    1.48
   1   4  14    8.74    0.93
  -1   4 -14    4.56    1.44
   1   4  14    9.84    1.76
   1   4  14   11.01    2.73
   1   4  14    8.77    0.83
  -1   4 -15    2.64    1.24
   1   4  15    1.85    2.62
   1   4  16   11.29    1.04
   1   4  16   11.66    1.03
   1   4  17    6.18    1.43
   1   4  17    8.86    0.87
   1   4  17    4.57    1.86
   1   4  17    8.61    0.85
  -1   4 -17    3.15    1.31
   1   4  17    9.03    2.53
   1   4  18    2.80    0.66
  -1   4 -18    2.02    0.99
   1   4  18    1.02    1.59
   1   4  18    0.36    2.46
   1   4  19    2.76    1.46
   1   4  19    3.17    2.35
   1   4  20    4.24    2.23
   1   4  21   -0.76    1.97
  -1   5  21    1.60    2.25
  -1   5  20    3.66    0.68
  -1   5  20    4.49    2.39
  -1   5  19    5.95    0.75
  -1   5  19    1.21    2.51
  -1   5  18   -0.66    1.79
  -1   5  18   -0.53    2.49
  -1   5  18   -0.35    0.55
  -1   5  17   18.06    1.37
  -1   5  17   15.34    2.35
  -1   5  17   16.19    1.36
  -1   5  16    8.27    0.86
  -1   5  16    7.20    2.08
   1   5 -16    5.40    1.29
  -1   5  16   10.12    2.70
  -1   5  16    8.20    0.78
  -1   5  15   16.87    1.29
  -1   5  15   16.88    2.38
   1   5 -15    9.45    1.63
  -1   5  15   14.09    2.91
  -1   5  15   14.88    1.90
  -1   5  15   15.53    1.23
  -1   5  14   16.10    2.68
  -1   5  14   14.26    1.15
  -1   5  14   10.37    1.83
  -1   5  14   15.65    1.23
  -1   5  13   47.84    3.08
  -1   5  13   43.08    3.04
  -1   5  13   39.13    3.91
  -1   5  13   46.46    3.20
   1   5 -13   28.27    3.31
  -1   5  13   40.80    3.01
  -1   5  13   41.97    3.01
  -1   5  13   29.24    3.36
   1   5 -13   39.60    3.47
  -1   5  12    6.06    0.75
  -1   5  12    5.85    0.56
  -1   5  12    5.77    0.57
   1   5 -12    5.54    1.40
   1   5 -12    2.72    1.23
  -1   5  12    5.31    2.19
  -1   5  12    5.43    0.82
  -1   5  11   17.65    1.29
   1   5 -11   16.40    1.87
  -1   5  11   18.66    1.39
  -1   5  11   15.75    1.43
  -1   5  11   15.26    2.34
   1   5 -11   12.59    2.24
  -1   5  10   48.03    3.41
   1   5 -10   46.22    3.75
  -1   5  10   49.95    3.46
  -1   5  10   44.15    3.46
  -1   5  10   48.34    3.47
   1   5 -10   58.52    4.05
   1   5 -10   40.02    4.02
  -1   5   9   41.71    3.43
   1   5  -9   41.97    3.62
  -1   5   9   49.24    3.37
  -1   5   9   48.42    3.38
  -1   5   9   45.84    3.37
   1   5  -9   49.09    3.85
  -1   5   9   45.31    3.87
  -1   5   8    2.20    0.60
   1   5  -8    2.11    1.08
  -1   5   8    2.46    0.66
  -1   5   8    1.60    0.57
  -1   5   8    2.26    0.62
   1   5  -8    1.26    1.35
  -1   5   8    2.20    1.59
  -1   5   7   18.75    1.38
   1   5  -7   18.81    1.70
  -1   5   7   15.47    1.38
  -1   5   7   17.34    1.30
  -1   5   7   17.05    1.35
  -1   5   7   16.51    1.37
   1   5  -7   17.89    1.81
  -1   5   7   19.10    1.99
   1   5  -6    3.93    1.05
  -1   5   6    3.10    0.50
  -1   5   6    1.41    0.58
  -1   5   6    0.32    0.60
   1   5  -6    2.82    1.02
  -1   5   5   13.53    1.07
  -1   5   5   13.47    1.06
   1   5  -5   16.87    1.43
  -1   5   5   12.98    1.09
  -1   5   5   11.86    1.10
   1   5  -5   13.97    1.34
  -1   5   4   30.65    2.47
  -1   5   4   37.61    2.46
   1   5  -4   43.94    3.05
   1   5  -4   38.60    2.67
  -1   5   4   31.42    2.46
   1   5  -3   20.69    2.21
  -1   5   3   20.19    1.50
  -1   5   3   20.88    1.53
   1   5  -2  833.57   63.04
  -1   5   2  909.65   62.87
  -1   5   2  869.44   62.88
   1   5  -1  649.03   47.32
  -1   5   1  648.18   47.32
   1   5  -1  736.39   47.39
  -1   5   1  593.35   47.39
  -1   5   1  643.19   47.18
  -1   5   1  678.52   47.15
  -1   5   0  114.78    8.87
   1   5   0  131.11    8.99
  -1   5   0  117.20    8.85
   1   5   0  120.31    8.52
  -1   5  -1  435.24   31.03
   1   5   1  483.95   31.19
   1   5   1  498.78   31.03
  -1   5  -1  461.32   31.07
   1   5   1  428.22   30.85
  -1   5  -2  187.42   13.60
   1   5   2  224.41   13.62
   1   5   2  226.60   13.59
  -1   5  -2  202.04   13.73
   1   5   2  190.25   13.91
  -1   5  -2  189.89   13.61
  -1   5  -2  188.43   13.43
  -1   5  -2  191.96   13.46
   1   5   2  181.50   13.42
  -1   5  -3   16.08    1.64
  -1   5  -3   19.32    2.43
  -1   5  -3   17.30    1.42
   1   5   3   19.07    2.15
  -1   5  -3   15.52    1.78
   1   5   3   18.80    2.20
   1   5   3   16.63    1.80
   1   5   3   15.83    1.26
  -1   5  -3   16.30    1.46
  -1   5  -3   15.65    1.23
   1   5   4   12.71    1.77
   1   5   4   13.16    1.17
   1   5   4    9.91    2.32
  -1   5  -4   14.12    1.49
  -1   5  -4   15.35    1.10
  -1   5  -4   15.96    2.41
   1   5   4   17.19    2.22
  -1   5  -4   14.51    1.46
  -1   5  -5   14.53    1.64
  -1   5  -5   11.50    2.34
   1   5   5   15.49    2.25
   1   5   5   11.41    0.98
   1   5   5   10.65    1.02
   1   5   5   10.28    1.82
   1   5   5   11.12    0.99
  -1   5  -5   12.05    1.52
   1   5   5   14.97    1.42
  -1   5  -6   59.21    5.04
   1   5   6   72.88    5.08
  -1   5  -6   66.71    4.65
  -1   5  -6   64.77    4.81
   1   5   6   62.40    4.46
   1   5   6   60.12    4.47
   1   5   6   61.33    4.46
  -1   5  -6   67.67    4.82
   1   5   6   56.58    4.57
   1   5   6   70.06    4.80
   1   5   6   68.98    4.69
  -1   5  -7   40.93    3.19
  -1   5  -7   41.27    3.38
   1   5   7   42.15    2.92
   1   5   7   40.60    2.96
   1   5   7   38.73    2.98
   1   5   7   40.68    2.97
   1   5   7   37.66    3.13
  -1   5  -7   48.34    3.53
   1   5   7   40.78    3.38
   1   5   7   39.42    3.30
   1   5   8    7.26    0.89
   1   5   8    6.32    0.83
   1   5   8    7.04    0.79
  -1   5  -8    8.85    1.92
   1   5   8    6.54    1.18
   1   5   8    7.10    0.60
  -1   5  -8    5.13    1.46
  -1   5  -8    5.86    1.17
  -1   5  -8    6.07    1.71
   1   5   9   22.67    1.91
   1   5   9   27.32    1.93
   1   5   9   26.09    1.82
  -1   5  -9   18.06    2.38
   1   5   9   24.99    1.82
  -1   5  -9   23.59    2.18
   1   5   9   22.67    2.18
  -1   5  -9   30.34    2.87
   1   5   9   22.29    2.26
   1   5  10   12.29    1.22
  -1   5 -10    9.04    1.64
   1   5  10   14.27    1.08
  -1   5 -10   13.15    1.60
   1   5  10   15.34    1.09
   1   5  10   15.54    1.22
   1   5  10   13.87    1.65
  -1   5 -10    8.92    1.95
   1   5  10   10.46    2.53
   1   5  10   11.17    1.78
   1   5  11    0.27    0.72
   1   5  11    0.44    0.67
   1   5  11    1.53    1.51
  -1   5 -11   -0.34    1.61
   1   5  11   -0.24    1.30
   1   5  11    0.81    0.99
   1   5  11    0.41    0.41
  -1   5 -11    0.37    1.04
   1   5  11    0.48    0.37
   1   5  12   19.04    1.50
   1   5  12   20.25    1.49
   1   5  12   23.21    1.63
   1   5  12   20.57    1.58
   1   5  12   18.35    2.18
   1   5  12   22.51    1.85
   1   5  12   20.11    2.07
   1   5  13   66.04    4.77
   1   5  13   62.59    4.58
   1   5  13   63.89    4.57
   1   5  14    1.50    0.69
  -1   5 -14    0.03    1.19
   1   5  14    0.61    1.14
   1   5  15    0.53    0.66
   1   5  15    0.76    0.56
   1   5  15    1.24    1.38
  -1   5 -15    0.75    1.16
   1   5  15   -0.05    2.63
   1   5  16    9.90    0.91
   1   5  16    8.06    0.91
   1   5  17    6.29    0.81
   1   5  17    4.11    2.60
   1   5  17    6.28    0.78
   1   5  18    4.96    0.74
  -1   5 -18    3.35    1.01
   1   5  19    0.46    2.25
   1   5  20    1.48    2.12
  -1   6  20    5.26    0.73
  -1   6  20    2.75    2.36
  -1   6  19    1.46    0.61
  -1   6  19   -3.00    2.46
  -1   6  18    0.50    0.55
  -1   6  18    3.77    2.54
  -1   6  17    5.12    0.69
  -1   6  17    5.47    0.67
  -1   6  17    5.05    2.55
  -1   6  16    7.79    0.80
  -1   6  16    8.75    0.86
  -1   6  15    2.62    2.55
  -1   6  15    3.83    0.59
  -1   6  14    4.45    0.71
  -1   6  14    4.11    0.55
  -1   6  14    2.72    1.54
   1   6 -14    3.46    1.17
  -1   6  14    6.78    2.30
  -1   6  14    4.80    1.10
  -1   6  14    4.28    0.92
  -1   6  13   18.24    1.37
   1   6 -13   10.97    1.95
  -1   6  13   12.83    1.98
  -1   6  13   17.58    1.38
  -1   6  13   21.03    1.54
  -1   6  13   15.73    2.62
  -1   6  13   18.57    2.27
  -1   6  13   19.27    1.45
   1   6 -12   23.92    2.34
  -1   6  12   25.46    1.88
   1   6 -12   21.50    2.50
   1   6 -12   19.69    2.56
  -1   6  12   27.61    1.89
  -1   6  12   20.31    2.36
  -1   6  12   25.12    1.99
  -1   6  12   28.49    2.14
  -1   6  12   20.09    2.96
  -1   6  12   23.58    2.52
  -1   6  12   25.66    1.94
  -1   6  11   40.65    3.90
  -1   6  11   54.30    3.59
   1   6 -11   48.31    3.90
   1   6 -11   45.34    4.07
   1   6 -11   45.64    4.22
  -1   6  11   53.73    3.63
  -1   6  11   44.30    3.64
  -1   6  11   48.98    4.27
  -1   6  11   51.64    3.97
   1   6 -11   35.97    4.13
  -1   6  10   13.36    0.99
   1   6 -10   11.33    1.49
  -1   6  10   13.35    1.12
  -1   6  10   11.34    1.17
  -1   6  10   12.47    1.15
   1   6 -10   15.82    1.93
  -1   6  10   10.65    2.01
  -1   6  10   10.68    1.69
   1   6 -10    9.99    2.07
   1   6  -9   10.87    1.40
  -1   6   9   12.26    1.05
  -1   6   9   12.95    1.09
  -1   6   9    9.92    1.10
  -1   6   9   11.46    1.08
   1   6  -9   16.59    1.76
  -1   6   9   10.75    2.06
  -1   6   9   11.14    1.94
  -1   6   9   12.02    1.56
   1   6  -8   38.30    3.35
  -1   6   8   43.24    3.15
  -1   6   8   46.51    3.15
  -1   6   8   42.56    3.12
  -1   6   8   40.53    3.13
   1   6  -8   46.83    3.45
  -1   6   8   38.92    3.55
  -1   6   8   52.83    3.64
  -1   6   7   12.16    1.24
   1   6  -7   11.93    1.52
  -1   6   7   16.72    1.16
  -1   6   7   14.15    1.24
  -1   6   7   17.13    1.26
   1   6  -7   12.37    1.55
  -1   6   7   12.98    1.85
  -1   6   7   17.52    1.89
  -1   6   6   29.44    2.40
  -1   6   6   34.81    2.41
   1   6  -6   35.76    2.95
   1   6  -6   36.64    2.66
   1   6  -6   31.91    2.58
  -1   6   5  138.82    9.21
  -1   6   5  126.97    9.22
   1   6  -5  149.32    9.38
  -1   6   5  145.81    9.24
   1   6  -5  145.17    9.56
  -1   6   5  121.60    9.21
  -1   6   5  116.21    9.22
  -1   6   4   39.34    2.96
   1   6  -4   42.48    3.08
   1   6  -4   43.33    3.51
  -1   6   4   49.01    2.96
  -1   6   4   40.24    2.95
  -1   6   4   35.35    2.95
  -1   6   3  160.84   12.80
  -1   6   3  186.89   12.68
  -1   6   3  185.96   12.95
   1   6  -3  175.53   12.94
  -1   6   3  175.87   12.68
  -1   6   2  444.25   31.48
  -1   6   2  447.47   31.62
   1   6  -2  426.14   31.70
   1   6  -2  482.58   31.77
  -1   6   1  522.96   34.03
  -1   6   1  483.63   33.91
   1   6  -1  470.94   33.91
  -1   6   1  486.32   34.14
  -1   6   1  432.70   34.21
   1   6  -1  543.00   34.23
   1   6   0  117.10    8.40
   1   6   0  131.30    8.81
  -1   6   0  123.20    8.78
   1   6   0  130.56    9.00
  -1   6   0  117.82    8.88
   1   6   1   61.86    4.43
  -1   6  -1   60.31    4.98
   1   6   1   66.90    5.40
  -1   6  -1   59.41    4.98
   1   6   1   66.75    4.92
   1   6   2   39.40    2.95
   1   6   2   45.89    3.51
  -1   6  -2   39.24    3.77
   1   6   2   48.79    3.53
   1   6   2   41.86    2.96
   1   6   2   44.31    3.25
  -1   6  -2   40.06    3.50
   1   6   2   43.44    4.31
   1   6   2   40.80    2.96
   1   6   3   16.53    1.36
  -1   6  -3   15.81    2.59
  -1   6  -3   15.36    1.84
   1   6   3   18.84    1.97
   1   6   3   18.37    1.37
   1   6   3   17.72    2.32
  -1   6  -3   18.42    2.12
   1   6   3   18.80    1.38
   1   6   4   21.48    2.00
   1   6   4   29.71    1.99
   1   6   4   22.26    2.96
   1   6   4   26.64    2.00
   1   6   4   27.63    2.50
  -1   6  -4   30.13    2.47
  -1   6  -4   34.72    3.18
  -1   6  -4   27.04    2.47
  -1   6  -4   30.90    2.16
   1   6   5   24.67    2.51
   1   6   5   22.91    1.82
   1   6   5   23.21    2.38
  -1   6  -5   22.45    2.06
  -1   6  -5   30.18    2.04
  -1   6  -5   23.47    2.09
  -1   6  -6   83.34    6.71
  -1   6  -6   94.79    6.63
   1   6   6   91.90    6.48
   1   6   6   87.84    6.49
   1   6   6   91.30    6.49
  -1   6  -6   95.87    6.71
   1   6   6  105.53    6.71
   1   6   6   82.92    6.78
  -1   6  -7   82.61    7.02
  -1   6  -7   91.27    6.64
  -1   6  -7   86.84    6.77
   1   6   7   96.98    6.47
   1   6   7   89.09    6.49
   1   6   7   86.55    6.50
   1   6   7   88.71    6.49
  -1   6  -7   99.82    6.80
   1   6   7   90.46    6.72
   1   6   8   54.23    3.82
   1   6   8   57.68    3.81
   1   6   8   55.18    3.80
  -1   6  -8   55.01    4.24
  -1   6  -8   43.91    4.38
   1   6   8   50.04    3.75
[truncated: 3,437,545 more chars]
